# Supplementary material for: 1,1,2,2-Tetra­kis[2,4-dichloro-6-(dieth­oxy­meth­yl)phen­oxy­meth­yl]ethene
Source: Acta Crystallogr Sect E Struct Rep Online. 2012 Sep 26;68(Pt 10):o2993–4. doi: 10.1107/S1600536812038299 (PMC3470353; doi:10.1107/S1600536812038299)
Supplement: Supplementary file 1 [file e-68-o2993-sup1.cif]

##############################################################################
#                                                                            #
# This CIF contains the data in a paper accepted for publication in          #
# Acta Crystallographica Section E. It conforms to the requirements of       #
# Notes for Authors for Acta Crystallographica Section E, and has been       #
# peer reviewed under the auspices of the IUCr Commission on Journals.       #
#                                                                            #
# Full details of the Crystallographic Information File format               #
# are given in the paper "The Crystallographic Information File (CIF):       #
# a New Standard Archive File for Crystallography" by S. R. Hall, F. H.      #
# Allen and I. D. Brown [Acta Cryst. (1991), A47, 655-685].                  #
#                                                                            #
# The current version of the core CIF dictionary is obtainable from          #
# ftp://ftp.iucr.org/pub/cif_core.dic.                                       #
#                                                                            #
# Software is freely available for graphical display of the structure(s)     #
# in this CIF. For information consult the CIF software page                 #
# http://www.iucr.org/resources/cif/software.                                #
#                                                                            #
# This file may be used for bona fide research purposes within the           #
# scientific community so long as proper attribution is given to the journal # 
# article from which it was obtained.                                        #
#                                                                            #
##############################################################################
data_I
_audit_creation_method     SHELXL-97
_chemical_name_systematic
;
1,1,2,2-Tetrakis[2,4-dichloro-6-(diethoxymethyl)phenoxymethyl]ethene
;
_chemical_name_common     ?
_chemical_formula_moiety     'C50 H60 Cl8 O12'
_chemical_formula_sum     'C50 H60 Cl8 O12'
_chemical_formula_iupac     'C50 H60 Cl8 O12'
_chemical_formula_weight     1136.58
_chemical_melting_point     ?
_symmetry_cell_setting     triclinic
_symmetry_space_group_name_H-M     'P -1'
_symmetry_space_group_name_Hall     '-P 1'
loop_
    _symmetry_equiv_pos_as_xyz
    'x, y, z'
    '-x, -y, -z'
_cell_length_a     8.0626(3)
_cell_length_b     12.8693(5)
_cell_length_c     13.9968(6)
_cell_angle_alpha     97.425(3)
_cell_angle_beta     102.878(3)
_cell_angle_gamma     105.391(3)
_cell_volume     1337.29(9)
_cell_formula_units_Z     1
_cell_measurement_reflns_used     4477
_cell_measurement_theta_min     3.0416
_cell_measurement_theta_max     29.3872
_cell_measurement_temperature     123(2)
_exptl_crystal_description     plate
_exptl_crystal_colour     colorless
_exptl_crystal_size_max     0.62
_exptl_crystal_size_mid     0.19
_exptl_crystal_size_min     0.07
_exptl_crystal_density_diffrn     1.411
_exptl_crystal_density_meas     ?
_exptl_crystal_density_method     'not measured'
_exptl_crystal_F_000     592
_exptl_absorpt_coefficient_mu     0.481
_exptl_absorpt_correction_type     multi-scan
_exptl_absorpt_process_details
;
[CrysAlis RED (Agilent, 2011), based on expressions derived from
Clark & Reid (1995)]
;
_exptl_absorpt_correction_T_min     0.7549
_exptl_absorpt_correction_T_max     0.9671
_exptl_special_details
;
Absorption correction: CrysAlis RED, (Agilent, 2011)
Empirical absorption correction using spherical harmonics,
implemented in SCALE3 ABSPACK scaling algorithm.
(Clark & Reid, 1995).
;
_diffrn_ambient_temperature     123(2)
_diffrn_radiation_type     MoK\a
_diffrn_radiation_wavelength     0.71073
_diffrn_radiation_source     'Enhance (Cu) X-ray Source'
_diffrn_radiation_monochromator     graphite
_diffrn_measurement_device_type     'Agilent Xcalibur (Ruby, Gemini)'
_diffrn_measurement_method     '\w scans'
_diffrn_detector_area_resol_mean     10.5081
_diffrn_reflns_number     10254
_diffrn_reflns_av_R_equivalents     0.0198
_diffrn_reflns_av_sigmaI/netI     0.0355
_diffrn_reflns_theta_min     3.05
_diffrn_reflns_theta_max     29.45
_diffrn_reflns_theta_full     25.50
_diffrn_measured_fraction_theta_max     0.825
_diffrn_measured_fraction_theta_full     0.996
_diffrn_reflns_limit_h_min     -8
_diffrn_reflns_limit_h_max     11
_diffrn_reflns_limit_k_min     -17
_diffrn_reflns_limit_k_max     17
_diffrn_reflns_limit_l_min     -18
_diffrn_reflns_limit_l_max     17
_diffrn_standards_number     ?
_diffrn_standards_interval_count     ?
_diffrn_standards_interval_time     ?
_diffrn_standards_decay_%     ?
_refine_special_details
;
Refinement of <i>F</i>^2^ against ALL reflections. The weighted <i>R</i>-factor
<i>wR</i> and goodness of fit <i>S</i> are based on <i>F</i>^2^, conventional
<i>R</i>-factors <i>R</i> are based on <i>F</i>, with <i>F</i> set to zero for
negative <i>F</i>^2^. The threshold expression of <i>F</i>^2^ >
\s(<i>F</i>^2^) is used only for calculating <i>R</i>-factors(gt) <i>etc</i>.
and is not relevant to the choice of reflections for refinement.
<i>R</i>-factors based on <i>F</i>^2^ are statistically about twice as large
as those based on <i>F</i>, and <i>R</i>- factors based on ALL data will be
even larger.
;
_reflns_number_total     6125
_reflns_number_gt     5231
_reflns_threshold_expression     I>2\s(I)
_refine_ls_structure_factor_coef     Fsqd
_refine_ls_matrix_type     full
_refine_ls_R_factor_all     0.0470
_refine_ls_R_factor_gt     0.0380
_refine_ls_wR_factor_gt     0.0848
_refine_ls_wR_factor_ref     0.0895
_refine_ls_goodness_of_fit_ref     1.025
_refine_ls_restrained_S_all     1.024
_refine_ls_number_reflns     6125
_refine_ls_number_parameters     336
_refine_ls_number_restraints     12
_refine_ls_hydrogen_treatment     constr
_refine_ls_weighting_scheme     calc
_refine_ls_weighting_details
         'calc w=1/[\s^2^(Fo^2^)+(0.0366P)^2^+0.6175P] where P=(Fo^2^+2Fc^2^)/3'
_atom_sites_solution_hydrogens     geom
_atom_sites_solution_primary     direct
_atom_sites_solution_secondary     difmap
_refine_ls_shift/su_max     0.001
_refine_ls_shift/su_mean     0.000
_refine_diff_density_max     0.446
_refine_diff_density_min     -0.386
_refine_ls_extinction_method     none
_refine_ls_extinction_coef     ?
loop_
    _atom_type_symbol
    _atom_type_description
    _atom_type_scat_dispersion_real
    _atom_type_scat_dispersion_imag
    _atom_type_scat_source
    'C' 'C' 0.0033 0.0016
                         'International Tables Vol C Tables 4.2.6.8 and 6.1.1.4'
    'H' 'H' 0.0000 0.0000
                         'International Tables Vol C Tables 4.2.6.8 and 6.1.1.4'
    'O' 'O' 0.0106 0.0060
                         'International Tables Vol C Tables 4.2.6.8 and 6.1.1.4'
    'Cl' 'Cl' 0.1484 0.1585
                         'International Tables Vol C Tables 4.2.6.8 and 6.1.1.4'
_computing_data_collection
;
CrysAlis PRO (Agilent, 2011)
;
_computing_cell_refinement
;
CrysAlis PRO (Agilent, 2011)
;
_computing_data_reduction
;
CrysAlis PRO (Agilent, 2011)
;
_computing_structure_solution     'SHELXS97 (Sheldrick, 2008)'
_computing_structure_refinement     'SHELXL97 (Sheldrick, 2008)'
_computing_molecular_graphics     'SHELXTL (Sheldrick, 2008)'
_computing_publication_material     'SHELXTL (Sheldrick, 2008)'
loop_
    _atom_site_type_symbol
    _atom_site_label
    _atom_site_fract_x
    _atom_site_fract_y
    _atom_site_fract_z
    _atom_site_U_iso_or_equiv
    _atom_site_adp_type
    _atom_site_calc_flag
    _atom_site_refinement_flags
    _atom_site_occupancy
    _atom_site_symmetry_multiplicity
    _atom_site_disorder_assembly
    _atom_site_disorder_group
    Cl Cl1 -0.23088(6) 0.18327(3) -0.05330(3) 0.03455(11) Uani d . 1 1 A .
    Cl Cl2 0.27679(5) 0.55748(3) 0.14470(3) 0.03249(10) Uani d . 1 1 A .
    Cl Cl3 1.09088(5) 0.67178(3) 0.63733(3) 0.02509(9) Uani d . 1 1 A .
    Cl Cl4 1.49291(5) 0.83171(4) 0.39813(3) 0.03397(10) Uani d . 1 1 A .
    O O1 0.06285(14) 0.10425(9) 0.28297(8) 0.0261(3) Uani d . 1 1 . .
    O O2 0.36555(14) 0.17140(9) 0.28761(8) 0.0224(2) Uani d . 1 1 . .
    O O3 0.38227(14) 0.41369(8) 0.29369(8) 0.0246(2) Uani d . 1 1 . .
    O O4 0.69832(14) 0.58377(9) 0.23343(8) 0.0247(2) Uani d . 1 1 . .
    O O5 0.83793(15) 0.75433(10) 0.20043(8) 0.0284(3) Uani d . 1 1 . .
    O O6 0.78680(12) 0.65010(8) 0.46395(8) 0.0199(2) Uani d . 1 1 . .
    C C1 0.23412(18) 0.36585(12) 0.21470(11) 0.0181(3) Uani d . 1 1 A .
    C C2 0.17432(19) 0.41902(12) 0.13926(11) 0.0207(3) Uani d . 1 1 . .
    C C3 0.03219(19) 0.36340(13) 0.05666(12) 0.0219(3) Uani d . 1 1 A .
    H H3A -0.0064 0.4001 0.0053 0.026 Uiso calc R 1 1 . .
    C C4 -0.05207(19) 0.25336(13) 0.05072(11) 0.0212(3) Uani d . 1 1 . .
    C C5 0.00081(19) 0.19851(12) 0.12452(11) 0.0204(3) Uani d . 1 1 A .
    H H5A -0.0606 0.1231 0.1193 0.024 Uiso calc R 1 1 . .
    C C6 0.14491(18) 0.25450(12) 0.20676(11) 0.0177(3) Uani d . 1 1 . .
    C C7 0.20623(19) 0.19703(12) 0.29041(11) 0.0203(3) Uani d . 1 1 A .
    H H7A 0.2288 0.2474 0.3558 0.024 Uiso calc R 1 1 . .
    C C8 0.0878(2) 0.05009(16) 0.36587(14) 0.0360(4) Uani d . 1 1 . .
    H H8A 0.1526 0.1048 0.4286 0.043 Uiso calc R 1 1 . .
    H H8B 0.1581 -0.0008 0.3557 0.043 Uiso calc R 1 1 . .
    C C9 -0.0953(2) -0.01277(15) 0.37163(14) 0.0366(4) Uani d . 1 1 . .
    H H9A -0.0838 -0.0623 0.4186 0.055 Uiso calc R 1 1 . .
    H H9B -0.1664 -0.0559 0.3052 0.055 Uiso calc R 1 1 . .
    H H9C -0.1545 0.0391 0.3948 0.055 Uiso calc R 1 1 . .
    C C10 0.3566(2) 0.10171(17) 0.19734(14) 0.0384(4) Uani d . 1 1 . .
    H H10A 0.3398 0.1403 0.1408 0.046 Uiso calc R 1 1 . .
    H H10B 0.2538 0.0342 0.1828 0.046 Uiso calc R 1 1 . .
    C C11 0.5243(3) 0.07216(18) 0.20881(18) 0.0505(6) Uani d . 1 1 . .
    H H11A 0.5235 0.0302 0.1450 0.076 Uiso calc R 1 1 . .
    H H11B 0.5340 0.0274 0.2601 0.076 Uiso calc R 1 1 . .
    H H11C 0.6263 0.1394 0.2289 0.076 Uiso calc R 1 1 . .
    C C12 0.3929(3) 0.5092(2) 0.36286(19) 0.0173(5) Uani d P 0.828(3) 1 A 1
    H H12A 0.2743 0.5051 0.3738 0.021 Uiso calc PR 0.828(3) 1 A 1
    H H12B 0.4360 0.5768 0.3374 0.021 Uiso calc PR 0.828(3) 1 A 1
    C C13 0.5229(2) 0.50930(13) 0.45844(14) 0.0173(4) Uani d PU 0.828(3) 1 . 1
    C C14 0.7108(3) 0.5318(2) 0.44948(19) 0.0156(5) Uani d P 0.828(3) 1 A 1
    H H14A 0.7817 0.5029 0.5008 0.019 Uiso calc PR 0.828(3) 1 A 1
    H H14B 0.7109 0.4957 0.3826 0.019 Uiso calc PR 0.828(3) 1 A 1
    C C12B 0.3501(18) 0.5066(13) 0.3681(11) 0.0173(5) Uani d P 0.172(3) 1 . 2
    H H12C 0.4165 0.5802 0.3601 0.021 Uiso calc PR 0.172(3) 1 A 2
    H H12D 0.2215 0.5003 0.3518 0.021 Uiso calc PR 0.172(3) 1 A 2
    C C13B 0.5857(9) 0.5064(6) 0.5228(6) 0.0069(12) Uani d PU 0.172(3) 1 . 2
    C C14B 0.7384(19) 0.5280(13) 0.4666(12) 0.0156(5) Uani d P 0.172(3) 1 A 2
    H H14C 0.8434 0.5096 0.5031 0.019 Uiso calc PR 0.172(3) 1 A 2
    H H14D 0.6946 0.4831 0.3979 0.019 Uiso calc PR 0.172(3) 1 A 2
    C C15 0.95214(18) 0.68454(11) 0.44614(11) 0.0173(3) Uani d . 1 1 A .
    C C16 1.10747(19) 0.70221(12) 0.52180(11) 0.0184(3) Uani d . 1 1 . .
    C C17 1.27632(19) 0.74633(12) 0.50857(12) 0.0212(3) Uani d . 1 1 A .
    H H17A 1.3817 0.7582 0.5607 0.025 Uiso calc R 1 1 . .
    C C18 1.28421(19) 0.77210(12) 0.41639(12) 0.0217(3) Uani d . 1 1 . .
    C C19 1.13317(19) 0.75490(13) 0.33920(12) 0.0223(3) Uani d . 1 1 A .
    H H19A 1.1437 0.7729 0.2767 0.027 Uiso calc R 1 1 . .
    C C20 0.96562(19) 0.71107(12) 0.35371(11) 0.0193(3) Uani d . 1 1 . .
    C C21 0.7944(2) 0.69472(13) 0.27337(12) 0.0225(3) Uani d . 1 1 A .
    H H21A 0.7165 0.7284 0.3052 0.027 Uiso calc R 1 1 . .
    C C22 0.7855(2) 0.52048(15) 0.18194(14) 0.0321(4) Uani d . 1 1 . .
    H H22A 0.8899 0.5121 0.2295 0.039 Uiso calc R 1 1 . .
    H H22B 0.8272 0.5574 0.1300 0.039 Uiso calc R 1 1 . .
    C C23 0.6502(3) 0.40991(17) 0.13475(16) 0.0435(5) Uani d . 1 1 . .
    H H23A 0.7047 0.3638 0.0986 0.065 Uiso calc R 1 1 . .
    H H23B 0.5478 0.4195 0.0880 0.065 Uiso calc R 1 1 . .
    H H23C 0.6101 0.3744 0.1870 0.065 Uiso calc R 1 1 . .
    C C24 0.6835(2) 0.76496(16) 0.13328(14) 0.0350(4) Uani d . 1 1 . .
    H H24A 0.6044 0.7868 0.1714 0.042 Uiso calc R 1 1 . .
    H H24B 0.6157 0.6938 0.0871 0.042 Uiso calc R 1 1 . .
    C C25 0.7450(3) 0.85117(19) 0.07503(15) 0.0456(5) Uani d . 1 1 . .
    H H25A 0.6409 0.8612 0.0300 0.068 Uiso calc R 1 1 . .
    H H25B 0.8198 0.8276 0.0357 0.068 Uiso calc R 1 1 . .
    H H25C 0.8145 0.9209 0.1214 0.068 Uiso calc R 1 1 . .
loop_
    _atom_site_aniso_label
    _atom_site_aniso_U_11
    _atom_site_aniso_U_22
    _atom_site_aniso_U_33
    _atom_site_aniso_U_12
    _atom_site_aniso_U_13
    _atom_site_aniso_U_23
    Cl1 0.0297(2) 0.0299(2) 0.0292(2) 0.00642(17) -0.01299(17) -0.00331(17)
    Cl2 0.02656(19) 0.02333(18) 0.0371(2) -0.00010(16) -0.00738(17) 0.01357(17)
    Cl3 0.02481(17) 0.03109(19) 0.02040(18) 0.00847(15) 0.00794(14) 0.00553(15)
    Cl4 0.01604(16) 0.0430(2) 0.0429(2) 0.00276(16) 0.01405(16) 0.01116(19)
    O1 0.0259(5) 0.0241(5) 0.0267(6) 0.0042(5) 0.0045(5) 0.0113(5)
    O2 0.0229(5) 0.0233(5) 0.0196(5) 0.0105(4) 0.0005(4) 0.0010(4)
    O3 0.0228(5) 0.0194(5) 0.0229(6) 0.0075(4) -0.0080(4) -0.0036(4)
    O4 0.0190(5) 0.0270(5) 0.0270(6) 0.0078(4) 0.0050(4) 0.0022(5)
    O5 0.0246(5) 0.0366(6) 0.0276(6) 0.0123(5) 0.0057(5) 0.0150(5)
    O6 0.0138(4) 0.0155(5) 0.0317(6) 0.0032(4) 0.0103(4) 0.0041(4)
    C1 0.0154(6) 0.0211(7) 0.0152(7) 0.0064(6) -0.0001(5) 0.0000(6)
    C2 0.0178(7) 0.0185(7) 0.0231(8) 0.0041(6) 0.0016(6) 0.0043(6)
    C3 0.0193(7) 0.0258(7) 0.0207(7) 0.0094(6) 0.0016(6) 0.0064(6)
    C4 0.0170(7) 0.0249(7) 0.0169(7) 0.0075(6) -0.0024(6) -0.0030(6)
    C5 0.0194(7) 0.0183(7) 0.0214(7) 0.0058(6) 0.0027(6) 0.0012(6)
    C6 0.0173(6) 0.0204(7) 0.0170(7) 0.0084(6) 0.0053(5) 0.0026(6)
    C7 0.0210(7) 0.0197(7) 0.0194(7) 0.0064(6) 0.0040(6) 0.0030(6)
    C8 0.0341(9) 0.0397(9) 0.0376(10) 0.0102(8) 0.0088(8) 0.0233(8)
    C9 0.0396(10) 0.0340(9) 0.0291(9) -0.0006(8) 0.0074(8) 0.0096(8)
    C10 0.0356(9) 0.0479(11) 0.0287(9) 0.0231(8) -0.0003(8) -0.0092(8)
    C11 0.0298(9) 0.0471(12) 0.0633(14) 0.0164(9) 0.0021(9) -0.0197(11)
    C12 0.0173(11) 0.0176(7) 0.0158(8) 0.0066(8) 0.0015(8) 0.0017(6)
    C13 0.0155(8) 0.0130(8) 0.0214(10) 0.0031(6) 0.0036(7) 0.0016(7)
    C14 0.0124(9) 0.0145(7) 0.0211(11) 0.0048(7) 0.0049(7) 0.0048(7)
    C12B 0.0173(11) 0.0176(7) 0.0158(8) 0.0066(8) 0.0015(8) 0.0017(6)
    C13B 0.0069(14) 0.0069(14) 0.0065(15) 0.0017(9) 0.0020(9) 0.0011(9)
    C14B 0.0124(9) 0.0145(7) 0.0211(11) 0.0048(7) 0.0049(7) 0.0048(7)
    C15 0.0140(6) 0.0137(6) 0.0255(7) 0.0041(5) 0.0082(6) 0.0033(6)
    C16 0.0190(6) 0.0173(7) 0.0199(7) 0.0055(5) 0.0077(6) 0.0031(6)
    C17 0.0154(6) 0.0215(7) 0.0255(8) 0.0061(6) 0.0042(6) 0.0017(6)
    C18 0.0137(6) 0.0210(7) 0.0314(8) 0.0031(6) 0.0107(6) 0.0055(6)
    C19 0.0208(7) 0.0258(7) 0.0240(8) 0.0080(6) 0.0097(6) 0.0095(6)
    C20 0.0170(6) 0.0182(7) 0.0234(7) 0.0064(6) 0.0053(6) 0.0042(6)
    C21 0.0181(7) 0.0258(7) 0.0246(8) 0.0070(6) 0.0058(6) 0.0082(6)
    C22 0.0277(8) 0.0348(9) 0.0354(9) 0.0118(7) 0.0120(7) 0.0013(8)
    C23 0.0336(9) 0.0421(11) 0.0464(12) 0.0112(8) 0.0071(9) -0.0131(9)
    C24 0.0313(9) 0.0422(10) 0.0293(9) 0.0134(8) -0.0009(7) 0.0109(8)
    C25 0.0484(11) 0.0707(13) 0.0388(10) 0.0367(10) 0.0196(9) 0.0309(10)
_geom_special_details
;
All e.s.d.'s (except the e.s.d. in the dihedral angle between two l.s. planes)
are estimated using the full covariance matrix. The cell e.s.d.'s are taken
into account individually in the estimation of e.s.d.'s in distances, angles
and torsion angles; correlations between e.s.d.'s in cell parameters are only
used when they are defined by crystal symmetry. An approximate (isotropic)
treatment of cell e.s.d.'s is used for estimating e.s.d.'s involving l.s.
planes.
;
loop_
    _geom_bond_atom_site_label_1
    _geom_bond_atom_site_label_2
    _geom_bond_site_symmetry_2
    _geom_bond_distance
    _geom_bond_publ_flag
    Cl1 C4 . 1.7454(15) ?
    Cl2 C2 . 1.7376(15) ?
    Cl3 C16 . 1.7374(15) ?
    Cl4 C18 . 1.7442(14) ?
    O1 C7 . 1.3980(17) ?
    O1 C8 . 1.433(2) ?
    O2 C7 . 1.4158(18) ?
    O2 C10 . 1.428(2) ?
    O3 C1 . 1.3686(17) ?
    O3 C12 . 1.434(3) ?
    O3 C12B . 1.595(15) ?
    O4 C21 . 1.4018(18) ?
    O4 C22 . 1.433(2) ?
    O5 C21 . 1.4047(19) ?
    O5 C24 . 1.433(2) ?
    O6 C15 . 1.3779(16) ?
    O6 C14 . 1.451(3) ?
    O6 C14B . 1.522(16) ?
    C1 C2 . 1.397(2) ?
    C1 C6 . 1.400(2) ?
    C2 C3 . 1.386(2) ?
    C3 C4 . 1.381(2) ?
    C3 H3A . 0.9500 ?
    C4 C5 . 1.378(2) ?
    C5 C6 . 1.393(2) ?
    C5 H5A . 0.9500 ?
    C6 C7 . 1.524(2) ?
    C7 H7A . 1.0000 ?
    C8 C9 . 1.509(2) ?
    C8 H8A . 0.9900 ?
    C8 H8B . 0.9900 ?
    C9 H9A . 0.9800 ?
    C9 H9B . 0.9800 ?
    C9 H9C . 0.9800 ?
    C10 C11 . 1.479(3) ?
    C10 H10A . 0.9900 ?
    C10 H10B . 0.9900 ?
    C11 H11A . 0.9800 ?
    C11 H11B . 0.9800 ?
    C11 H11C . 0.9800 ?
    C12 C13 . 1.504(3) ?
    C12 H12A . 0.9900 ?
    C12 H12B . 0.9900 ?
    C13 C13 2_666 1.328(4) ?
    C13 C14 . 1.502(3) ?
    C14 H14A . 0.9900 ?
    C14 H14B . 0.9900 ?
    C12B C13B 2_666 1.546(17) ?
    C12B H12C . 0.9900 ?
    C12B H12D . 0.9900 ?
    C13B C13B 2_666 1.342(15) ?
    C13B C12B 2_666 1.546(17) ?
    C13B C14B . 1.587(18) ?
    C14B H14C . 0.9900 ?
    C14B H14D . 0.9900 ?
    C15 C16 . 1.392(2) ?
    C15 C20 . 1.400(2) ?
    C16 C17 . 1.393(2) ?
    C17 C18 . 1.384(2) ?
    C17 H17A . 0.9500 ?
    C18 C19 . 1.381(2) ?
    C19 C20 . 1.390(2) ?
    C19 H19A . 0.9500 ?
    C20 C21 . 1.519(2) ?
    C21 H21A . 1.0000 ?
    C22 C23 . 1.504(3) ?
    C22 H22A . 0.9900 ?
    C22 H22B . 0.9900 ?
    C23 H23A . 0.9800 ?
    C23 H23B . 0.9800 ?
    C23 H23C . 0.9800 ?
    C24 C25 . 1.505(3) ?
    C24 H24A . 0.9900 ?
    C24 H24B . 0.9900 ?
    C25 H25A . 0.9800 ?
    C25 H25B . 0.9800 ?
    C25 H25C . 0.9800 ?
loop_
    _geom_angle_atom_site_label_1
    _geom_angle_atom_site_label_2
    _geom_angle_atom_site_label_3
    _geom_angle_site_symmetry_1
    _geom_angle_site_symmetry_3
    _geom_angle
    _geom_angle_publ_flag
    C7 O1 C8 . . 113.60(12) ?
    C7 O2 C10 . . 115.03(12) ?
    C1 O3 C12 . . 120.44(13) ?
    C1 O3 C12B . . 110.8(5) ?
    C21 O4 C22 . . 116.34(12) ?
    C21 O5 C24 . . 112.49(12) ?
    C15 O6 C14 . . 114.90(14) ?
    C15 O6 C14B . . 109.8(6) ?
    O3 C1 C2 . . 124.19(13) ?
    O3 C1 C6 . . 117.07(13) ?
    C2 C1 C6 . . 118.61(13) ?
    C3 C2 C1 . . 121.46(14) ?
    C3 C2 Cl2 . . 117.32(12) ?
    C1 C2 Cl2 . . 121.21(11) ?
    C4 C3 C2 . . 118.47(14) ?
    C4 C3 H3A . . 120.8 ?
    C2 C3 H3A . . 120.8 ?
    C5 C4 C3 . . 121.80(14) ?
    C5 C4 Cl1 . . 119.71(12) ?
    C3 C4 Cl1 . . 118.50(12) ?
    C4 C5 C6 . . 119.47(14) ?
    C4 C5 H5A . . 120.3 ?
    C6 C5 H5A . . 120.3 ?
    C5 C6 C1 . . 120.17(13) ?
    C5 C6 C7 . . 121.03(13) ?
    C1 C6 C7 . . 118.79(12) ?
    O1 C7 O2 . . 112.96(12) ?
    O1 C7 C6 . . 106.45(11) ?
    O2 C7 C6 . . 113.03(12) ?
    O1 C7 H7A . . 108.1 ?
    O2 C7 H7A . . 108.1 ?
    C6 C7 H7A . . 108.1 ?
    O1 C8 C9 . . 107.14(14) ?
    O1 C8 H8A . . 110.3 ?
    C9 C8 H8A . . 110.3 ?
    O1 C8 H8B . . 110.3 ?
    C9 C8 H8B . . 110.3 ?
    H8A C8 H8B . . 108.5 ?
    C8 C9 H9A . . 109.5 ?
    C8 C9 H9B . . 109.5 ?
    H9A C9 H9B . . 109.5 ?
    C8 C9 H9C . . 109.5 ?
    H9A C9 H9C . . 109.5 ?
    H9B C9 H9C . . 109.5 ?
    O2 C10 C11 . . 109.21(15) ?
    O2 C10 H10A . . 109.8 ?
    C11 C10 H10A . . 109.8 ?
    O2 C10 H10B . . 109.8 ?
    C11 C10 H10B . . 109.8 ?
    H10A C10 H10B . . 108.3 ?
    C10 C11 H11A . . 109.5 ?
    C10 C11 H11B . . 109.5 ?
    H11A C11 H11B . . 109.5 ?
    C10 C11 H11C . . 109.5 ?
    H11A C11 H11C . . 109.5 ?
    H11B C11 H11C . . 109.5 ?
    O3 C12 C13 . . 105.59(18) ?
    O3 C12 H12A . . 110.6 ?
    C13 C12 H12A . . 110.6 ?
    O3 C12 H12B . . 110.6 ?
    C13 C12 H12B . . 110.6 ?
    H12A C12 H12B . . 108.8 ?
    C13 C13 C14 2_666 . 123.5(2) ?
    C13 C13 C12 2_666 . 123.9(2) ?
    C14 C13 C12 . . 112.58(17) ?
    O6 C14 C13 . . 107.35(19) ?
    O6 C14 H14A . . 110.2 ?
    C13 C14 H14A . . 110.2 ?
    O6 C14 H14B . . 110.2 ?
    C13 C14 H14B . . 110.2 ?
    H14A C14 H14B . . 108.5 ?
    C13B C12B O3 2_666 . 109.8(10) ?
    C13B C12B H12C 2_666 . 109.7 ?
    O3 C12B H12C . . 109.7 ?
    C13B C12B H12D 2_666 . 109.7 ?
    O3 C12B H12D . . 109.7 ?
    H12C C12B H12D . . 108.2 ?
    C13B C13B C12B 2_666 2_666 123.3(10) ?
    C13B C13B C14B 2_666 . 122.6(10) ?
    C12B C13B C14B 2_666 . 113.9(9) ?
    O6 C14B C13B . . 105.5(10) ?
    O6 C14B H14C . . 110.6 ?
    C13B C14B H14C . . 110.6 ?
    O6 C14B H14D . . 110.6 ?
    C13B C14B H14D . . 110.6 ?
    H14C C14B H14D . . 108.8 ?
    O6 C15 C16 . . 120.73(13) ?
    O6 C15 C20 . . 119.87(13) ?
    C16 C15 C20 . . 119.18(12) ?
    C15 C16 C17 . . 121.93(14) ?
    C15 C16 Cl3 . . 119.22(11) ?
    C17 C16 Cl3 . . 118.82(11) ?
    C18 C17 C16 . . 117.21(14) ?
    C18 C17 H17A . . 121.4 ?
    C16 C17 H17A . . 121.4 ?
    C19 C18 C17 . . 122.55(13) ?
    C19 C18 Cl4 . . 118.80(12) ?
    C17 C18 Cl4 . . 118.63(11) ?
    C18 C19 C20 . . 119.52(14) ?
    C18 C19 H19A . . 120.2 ?
    C20 C19 H19A . . 120.2 ?
    C19 C20 C15 . . 119.61(13) ?
    C19 C20 C21 . . 122.06(13) ?
    C15 C20 C21 . . 118.30(12) ?
    O4 C21 O5 . . 113.06(13) ?
    O4 C21 C20 . . 113.33(12) ?
    O5 C21 C20 . . 108.04(12) ?
    O4 C21 H21A . . 107.4 ?
    O5 C21 H21A . . 107.4 ?
    C20 C21 H21A . . 107.4 ?
    O4 C22 C23 . . 106.83(14) ?
    O4 C22 H22A . . 110.4 ?
    C23 C22 H22A . . 110.4 ?
    O4 C22 H22B . . 110.4 ?
    C23 C22 H22B . . 110.4 ?
    H22A C22 H22B . . 108.6 ?
    C22 C23 H23A . . 109.5 ?
    C22 C23 H23B . . 109.5 ?
    H23A C23 H23B . . 109.5 ?
    C22 C23 H23C . . 109.5 ?
    H23A C23 H23C . . 109.5 ?
    H23B C23 H23C . . 109.5 ?
    O5 C24 C25 . . 108.28(14) ?
    O5 C24 H24A . . 110.0 ?
    C25 C24 H24A . . 110.0 ?
    O5 C24 H24B . . 110.0 ?
    C25 C24 H24B . . 110.0 ?
    H24A C24 H24B . . 108.4 ?
    C24 C25 H25A . . 109.5 ?
    C24 C25 H25B . . 109.5 ?
    H25A C25 H25B . . 109.5 ?
    C24 C25 H25C . . 109.5 ?
    H25A C25 H25C . . 109.5 ?
    H25B C25 H25C . . 109.5 ?
loop_
    _geom_torsion_atom_site_label_1
    _geom_torsion_atom_site_label_2
    _geom_torsion_atom_site_label_3
    _geom_torsion_atom_site_label_4
    _geom_torsion_site_symmetry_1
    _geom_torsion_site_symmetry_2
    _geom_torsion_site_symmetry_3
    _geom_torsion_site_symmetry_4
    _geom_torsion
    _geom_torsion_publ_flag
    C12 O3 C1 C2 . . . . 60.8(2) ?
    C12B O3 C1 C2 . . . . 69.3(6) ?
    C12 O3 C1 C6 . . . . -123.32(17) ?
    C12B O3 C1 C6 . . . . -114.9(6) ?
    O3 C1 C2 C3 . . . . 174.42(14) ?
    C6 C1 C2 C3 . . . . -1.4(2) ?
    O3 C1 C2 Cl2 . . . . -5.0(2) ?
    C6 C1 C2 Cl2 . . . . 179.27(11) ?
    C1 C2 C3 C4 . . . . 0.9(2) ?
    Cl2 C2 C3 C4 . . . . -179.74(12) ?
    C2 C3 C4 C5 . . . . 0.4(2) ?
    C2 C3 C4 Cl1 . . . . -179.94(12) ?
    C3 C4 C5 C6 . . . . -1.1(2) ?
    Cl1 C4 C5 C6 . . . . 179.24(12) ?
    C4 C5 C6 C1 . . . . 0.6(2) ?
    C4 C5 C6 C7 . . . . 179.39(14) ?
    O3 C1 C6 C5 . . . . -175.45(13) ?
    C2 C1 C6 C5 . . . . 0.6(2) ?
    O3 C1 C6 C7 . . . . 5.7(2) ?
    C2 C1 C6 C7 . . . . -178.22(14) ?
    C8 O1 C7 O2 . . . . 64.73(17) ?
    C8 O1 C7 C6 . . . . -170.66(13) ?
    C10 O2 C7 O1 . . . . 61.96(17) ?
    C10 O2 C7 C6 . . . . -58.98(17) ?
    C5 C6 C7 O1 . . . . -19.60(19) ?
    C1 C6 C7 O1 . . . . 159.23(13) ?
    C5 C6 C7 O2 . . . . 104.97(15) ?
    C1 C6 C7 O2 . . . . -76.20(17) ?
    C7 O1 C8 C9 . . . . 155.99(14) ?
    C7 O2 C10 C11 . . . . -173.98(16) ?
    C1 O3 C12 C13 . . . . 155.76(13) ?
    C12B O3 C12 C13 . . . . 116(3) ?
    O3 C12 C13 C13 . . . 2_666 -110.9(2) ?
    O3 C12 C13 C14 . . . . 68.6(2) ?
    C15 O6 C14 C13 . . . . -172.50(14) ?
    C14B O6 C14 C13 . . . . 122(4) ?
    C13 C13 C14 O6 2_666 . . . -98.1(3) ?
    C12 C13 C14 O6 . . . . 82.5(2) ?
    C1 O3 C12B C13B . . . 2_666 133.7(6) ?
    C12 O3 C12B C13B . . . 2_666 -83(3) ?
    C15 O6 C14B C13B . . . . 161.1(6) ?
    C14 O6 C14B C13B . . . . -80(4) ?
    C13B C13B C14B O6 2_666 . . . 80.1(12) ?
    C12B C13B C14B O6 2_666 . . . -104.0(10) ?
    C14 O6 C15 C16 . . . . -87.63(18) ?
    C14B O6 C15 C16 . . . . -76.5(6) ?
    C14 O6 C15 C20 . . . . 97.79(17) ?
    C14B O6 C15 C20 . . . . 108.9(6) ?
    O6 C15 C16 C17 . . . . -174.14(13) ?
    C20 C15 C16 C17 . . . . 0.5(2) ?
    O6 C15 C16 Cl3 . . . . 4.17(19) ?
    C20 C15 C16 Cl3 . . . . 178.78(11) ?
    C15 C16 C17 C18 . . . . -0.1(2) ?
    Cl3 C16 C17 C18 . . . . -178.42(11) ?
    C16 C17 C18 C19 . . . . -0.5(2) ?
    C16 C17 C18 Cl4 . . . . 177.93(11) ?
    C17 C18 C19 C20 . . . . 0.6(2) ?
    Cl4 C18 C19 C20 . . . . -177.74(12) ?
    C18 C19 C20 C15 . . . . -0.3(2) ?
    C18 C19 C20 C21 . . . . 177.35(14) ?
    O6 C15 C20 C19 . . . . 174.37(13) ?
    C16 C15 C20 C19 . . . . -0.3(2) ?
    O6 C15 C20 C21 . . . . -3.3(2) ?
    C16 C15 C20 C21 . . . . -177.98(13) ?
    C22 O4 C21 O5 . . . . 60.38(17) ?
    C22 O4 C21 C20 . . . . -63.00(18) ?
    C24 O5 C21 O4 . . . . 66.86(17) ?
    C24 O5 C21 C20 . . . . -166.88(13) ?
    C19 C20 C21 O4 . . . . 111.86(16) ?
    C15 C20 C21 O4 . . . . -70.51(18) ?
    C19 C20 C21 O5 . . . . -14.2(2) ?
    C15 C20 C21 O5 . . . . 163.40(13) ?
    C21 O4 C22 C23 . . . . -172.83(15) ?
    C21 O5 C24 C25 . . . . 166.58(15) ?
loop_
    _geom_hbond_atom_site_label_D
    _geom_hbond_atom_site_label_H
    _geom_hbond_atom_site_label_A
    _geom_hbond_site_symmetry_A
    _geom_hbond_distance_DH
    _geom_hbond_distance_HA
    _geom_hbond_distance_DA
    _geom_hbond_angle_DHA
    C12 H12B Cl2 . 0.99 2.66 3.180(3) 112.7
    C14 H14B O3 . 0.99 2.53 2.918(2) 103.2
    C14 H14B O4 . 0.99 2.50 3.166(3) 124.7
    C17 H17A O2 2_766 0.95 2.47 3.3943(18) 165.8
_iucr_refine_instructions_details
;
TITL sy-omu19 in P-1
CELL  0.71073   8.062560  12.869310  13.996811  97.4254 102.8783 105.3913
ZERR     1.00   0.000280   0.000524   0.000559   0.0033   0.0032   0.0033
LATT   1
SFAC  C    H    O    CL
UNIT  50   60   12   8
OMIT     1  12   3
OMIT     0  13   2
OMIT     4 -14   3
OMIT    -1  -3   7
OMIT     2   0   4
OMIT    -3  -3   3
OMIT     0   0   6
OMIT     4  -2   2
OMIT    -1   4   4
OMIT    -4   1   4
FMAP   2
PLAN   20
ACTA    51.00
HTAB    2.00000
BOND
BOND   $H
htab C12 Cl2
htab C14 O3
htab C14 O4
htab C17 O2_$1
eqiv $1 2-x,1-y,1-z
mpla 6 c1 c2 c3 c4 c5 c6
mpla 6 c15 c16 c17 c18 c19 c20
REM colorless slab
size 0.62  0.19  0.07
CONF
L.S.  10
damp 200
TEMP  -150.00
eadp c12 c12b
simu c13 c13b
delu .01 c13 c13b
eadp c14 c14b
isor .001 c13b
WGHT    0.036600    0.617500
FVAR       0.29004   0.82838
CL1   4   -0.230877    0.183265   -0.053299    11.00000    0.02973    0.02993 =
         0.02922   -0.00331   -0.01299    0.00642
CL2   4    0.276786    0.557483    0.144701    11.00000    0.02656    0.02333 =
         0.03708    0.01357   -0.00738   -0.00010
CL3   4    1.090876    0.671778    0.637334    11.00000    0.02481    0.03109 =
         0.02040    0.00553    0.00794    0.00847
CL4   4    1.492912    0.831708    0.398134    11.00000    0.01604    0.04303 =
         0.04288    0.01116    0.01405    0.00276
O1    3    0.062848    0.104246    0.282965    11.00000    0.02586    0.02409 =
         0.02669    0.01133    0.00452    0.00418
O2    3    0.365553    0.171405    0.287613    11.00000    0.02290    0.02325 =
         0.01956    0.00102    0.00045    0.01051
O3    3    0.382274    0.413690    0.293686    11.00000    0.02281    0.01940 =
         0.02294   -0.00363   -0.00801    0.00748
O4    3    0.698323    0.583767    0.233432    11.00000    0.01896    0.02699 =
         0.02702    0.00223    0.00495    0.00782
O5    3    0.837927    0.754333    0.200430    11.00000    0.02461    0.03658 =
         0.02762    0.01497    0.00566    0.01235
O6    3    0.786803    0.650104    0.463947    11.00000    0.01376    0.01550 =
         0.03166    0.00410    0.01034    0.00315
C1    1    0.234119    0.365852    0.214698    11.00000    0.01545    0.02114 =
         0.01516   -0.00005   -0.00009    0.00637
C2    1    0.174318    0.419018    0.139260    11.00000    0.01783    0.01848 =
         0.02313    0.00434    0.00156    0.00415
C3    1    0.032189    0.363403    0.056661    11.00000    0.01934    0.02582 =
         0.02070    0.00640    0.00163    0.00938
AFIX  43
H3A   2   -0.006356    0.400139    0.005333    11.00000   -1.20000
AFIX   0
C4    1   -0.052071    0.253362    0.050717    11.00000    0.01698    0.02487 =
         0.01694   -0.00302   -0.00245    0.00746
C5    1    0.000806    0.198512    0.124520    11.00000    0.01937    0.01832 =
         0.02137    0.00119    0.00272    0.00578
AFIX  43
H5A   2   -0.060552    0.123113    0.119332    11.00000   -1.20000
AFIX   0
C6    1    0.144905    0.254498    0.206765    11.00000    0.01734    0.02036 =
         0.01702    0.00255    0.00529    0.00842
C7    1    0.206227    0.197029    0.290410    11.00000    0.02101    0.01965 =
         0.01943    0.00303    0.00396    0.00645
AFIX  13
H7A   2    0.228792    0.247423    0.355751    11.00000   -1.20000
AFIX   0
C8    1    0.087822    0.050085    0.365868    11.00000    0.03412    0.03968 =
         0.03762    0.02331    0.00881    0.01015
AFIX  23
H8A   2    0.152632    0.104773    0.428612    11.00000   -1.20000
H8B   2    0.158127   -0.000850    0.355745    11.00000   -1.20000
AFIX   0
C9    1   -0.095274   -0.012766    0.371625    11.00000    0.03958    0.03403 =
         0.02906    0.00960    0.00739   -0.00064
AFIX 137
H9A   2   -0.083839   -0.062312    0.418625    11.00000   -1.50000
H9B   2   -0.166371   -0.055875    0.305233    11.00000   -1.50000
H9C   2   -0.154547    0.039059    0.394757    11.00000   -1.50000
AFIX   0
C10   1    0.356647    0.101706    0.197337    11.00000    0.03563    0.04795 =
         0.02869   -0.00918   -0.00029    0.02306
AFIX  23
H10A  2    0.339822    0.140283    0.140819    11.00000   -1.20000
H10B  2    0.253754    0.034241    0.182768    11.00000   -1.20000
AFIX   0
C11   1    0.524266    0.072165    0.208814    11.00000    0.02982    0.04713 =
         0.06330   -0.01970    0.00206    0.01638
AFIX 137
H11A  2    0.523494    0.030181    0.145016    11.00000   -1.50000
H11B  2    0.534001    0.027384    0.260147    11.00000   -1.50000
H11C  2    0.626343    0.139359    0.228884    11.00000   -1.50000
AFIX   0
PART   1
C12   1    0.392864    0.509213    0.362858    21.00000    0.01729    0.01758 =
         0.01576    0.00172    0.00153    0.00658
AFIX  23
H12A  2    0.274306    0.505098    0.373767    21.00000   -1.20000
H12B  2    0.436024    0.576810    0.337363    21.00000   -1.20000
AFIX   0
C13   1    0.522902    0.509299    0.458435    21.00000    0.01555    0.01296 =
         0.02136    0.00160    0.00361    0.00308
C14   1    0.710788    0.531772    0.449479    21.00000    0.01236    0.01450 =
         0.02109    0.00483    0.00493    0.00484
AFIX  23
H14A  2    0.781676    0.502853    0.500796    21.00000   -1.20000
H14B  2    0.710889    0.495677    0.382603    21.00000   -1.20000
AFIX   0
PART   2
rem same c12 > c14
C12B  1    0.350133    0.506612    0.368054   -21.00000    0.01729    0.01758 =
         0.01576    0.00172    0.00153    0.00658
AFIX  23
H12C  2    0.416536    0.580191    0.360128   -21.00000   -1.20000
H12D  2    0.221464    0.500347    0.351773   -21.00000   -1.20000
AFIX   0
C13B  1    0.585673    0.506404    0.522804   -21.00000    0.00694    0.00691 =
         0.00649    0.00111    0.00196    0.00165
C14B  1    0.738351    0.528018    0.466553   -21.00000    0.01236    0.01450 =
         0.02109    0.00483    0.00493    0.00484
AFIX  23
H14C  2    0.843394    0.509603    0.503125   -21.00000   -1.20000
H14D  2    0.694584    0.483053    0.397873   -21.00000   -1.20000
AFIX   0
PART   0
C15   1    0.952141    0.684542    0.446137    11.00000    0.01396    0.01373 =
         0.02548    0.00330    0.00823    0.00405
C16   1    1.107468    0.702214    0.521800    11.00000    0.01903    0.01731 =
         0.01988    0.00309    0.00767    0.00553
C17   1    1.276320    0.746329    0.508575    11.00000    0.01543    0.02148 =
         0.02547    0.00174    0.00419    0.00606
AFIX  43
H17A  2    1.381680    0.758235    0.560657    11.00000   -1.20000
AFIX   0
C18   1    1.284213    0.772100    0.416389    11.00000    0.01367    0.02105 =
         0.03139    0.00549    0.01067    0.00307
C19   1    1.133173    0.754902    0.339204    11.00000    0.02075    0.02579 =
         0.02400    0.00950    0.00970    0.00797
AFIX  43
H19A  2    1.143736    0.772900    0.276657    11.00000   -1.20000
AFIX   0
C20   1    0.965615    0.711070    0.353711    11.00000    0.01704    0.01816 =
         0.02340    0.00424    0.00534    0.00637
C21   1    0.794414    0.694720    0.273371    11.00000    0.01812    0.02578 =
         0.02463    0.00816    0.00581    0.00700
AFIX  13
H21A  2    0.716532    0.728424    0.305184    11.00000   -1.20000
AFIX   0
C22   1    0.785494    0.520484    0.181937    11.00000    0.02774    0.03479 =
         0.03536    0.00128    0.01201    0.01175
AFIX  23
H22A  2    0.889909    0.512075    0.229450    11.00000   -1.20000
H22B  2    0.827213    0.557359    0.130005    11.00000   -1.20000
AFIX   0
C23   1    0.650240    0.409912    0.134755    11.00000    0.03364    0.04211 =
         0.04644   -0.01313    0.00709    0.01116
AFIX 137
H23A  2    0.704723    0.363821    0.098621    11.00000   -1.50000
H23B  2    0.547765    0.419468    0.087950    11.00000   -1.50000
H23C  2    0.610112    0.374409    0.186953    11.00000   -1.50000
AFIX   0
C24   1    0.683526    0.764957    0.133275    11.00000    0.03126    0.04224 =
         0.02929    0.01088   -0.00089    0.01340
AFIX  23
H24A  2    0.604389    0.786840    0.171435    11.00000   -1.20000
H24B  2    0.615741    0.693754    0.087066    11.00000   -1.20000
AFIX   0
C25   1    0.745026    0.851170    0.075025    11.00000    0.04838    0.07073 =
         0.03879    0.03093    0.01965    0.03675
AFIX 137
H25A  2    0.640931    0.861205    0.030049    11.00000   -1.50000
H25B  2    0.819751    0.827603    0.035655    11.00000   -1.50000
H25C  2    0.814457    0.920857    0.121429    11.00000   -1.50000
HKLF    4
REM  sy-omu19 in P-1
REM R1 =  0.0380 for   5231 Fo > 4sig(Fo)  and  0.0470 for all   6125 data
REM    336 parameters refined using     12 restraints
END
WGHT      0.0366      0.6175
REM Highest difference peak  0.446,  deepest hole -0.386,  1-sigma level  0.053
Q1    1   0.3550  0.5442  0.1197  11.00000  0.05    0.45
Q2    1   0.2654  0.0805  0.1486  11.00000  0.05    0.34
Q3    1  -0.2834  0.1410 -0.0127  11.00000  0.05    0.34
Q4    1   0.2271  0.4798  0.1460  11.00000  0.05    0.34
Q5    1   1.1899  0.7304  0.5141  11.00000  0.05    0.34
Q6    1   0.9629  0.7044  0.3972  11.00000  0.05    0.31
Q7    1   0.8860  0.7065  0.3088  11.00000  0.05    0.31
Q8    1   1.2636  0.7617  0.4584  11.00000  0.05    0.30
Q9    1  -0.0152  0.3158  0.0753  11.00000  0.05    0.29
Q10   1   0.0920  0.3956  0.1042  11.00000  0.05    0.28
Q11   1   0.1726  0.2229  0.2378  11.00000  0.05    0.28
Q12   1   1.1065  0.6941  0.5696  11.00000  0.05    0.27
Q13   1   1.0363  0.7188  0.3425  11.00000  0.05    0.27
Q14   1   0.0520  0.2361  0.1809  11.00000  0.05    0.27
Q15   1   1.2101  0.7408  0.3740  11.00000  0.05    0.27
Q16   1   1.4808  0.9021  0.4016  11.00000  0.05    0.27
Q17   1   0.6256  0.1019  0.2611  11.00000  0.05    0.27
Q18   1  -0.0559  0.2349  0.1053  11.00000  0.05    0.26
Q19   1   0.1671  0.3116  0.2264  11.00000  0.05    0.26
Q20   1   0.6414  0.5193  0.4798  11.00000  0.05    0.25
;
data_global
_journal_date_recd_electronic     2012-09-04
_journal_date_accepted     2012-09-06
_journal_name_full     'Acta Crystallographica, Section E'
_journal_year     2012
_journal_volume     68
_journal_issue     10
_journal_page_first     o2993
_journal_page_last     o2994
_journal_paper_category     QO
_journal_paper_doi     10.1107/S1600536812038299
_journal_coeditor_code     BT6833
_publ_contact_author_name     'Ray J. Butcher'
_publ_contact_author_address
;
Department of Chemistry
Howard University
525 College Street NW
Washington
DC 20059
USA
;
_publ_contact_author_email     rbutcher99@yahoo.com
_publ_contact_author_fax     '(202) 806 5442'
_publ_contact_author_phone     '(202) 806 9892'
_publ_section_title
;
1,1,2,2-Tetrakis[2,4-dichloro-6-(diethoxymethyl)phenoxymethyl]ethene
;
loop_
    _publ_author_name
    _publ_author_footnote
    _publ_author_address
    'K\"oysal, Yavuz' ?
;
Ye\,silyurt Demir \,Celik Vocational School,
Ondokuz Mayis University, Samsun,
Turkey
;
    '\"Ozt\"urk Yildirim, Sema' .
;
Department of Chemistry
Howard University
525 College Street NW
Washington
DC 20059
USA
Department of Physics
Faculty of Sciences
Erciyes University,
38039 Kayseri
Turkey
;
    'Butcher, Ray J.' .
;
Department of Chemistry
Howard University
525 College Street NW
Washington
DC 20059
USA
;
    'D\"u\(gd\"u, Esra' .
;
Department of Chemistry
Karadeniz Technical University
61080 Trabzon
Turkey
;
