# Supplementary material for: 1,1,2,2-Tetra­kis[2,4-dichloro-6-(dieth­oxy­meth­yl)phen­oxy­meth­yl]ethene
Source: Acta Crystallogr Sect E Struct Rep Online. 2012 Sep 26;68(Pt 10):o2993–4. doi: 10.1107/S1600536812038299 (PMC3470353; doi:10.1107/S1600536812038299)
Supplement: Supplementary file 2 [file e-68-o2993-Isup2.hkl]

# 
# h,k,l, Fc-squared, Fo-squared, sigma(Fo-squared) and status flag 
# 
data_I
_shelx_title ' sy-omu19 in P-1' 
_shelx_refln_list_code          4 
_shelx_F_calc_maximum      170.21 
_exptl_crystal_F_000       592.00 
_reflns_d_resolution_high  0.7227 
 
loop_ 
 _symmetry_equiv_pos_as_xyz 
 'x, y, z' 
 '-x, -y, -z' 
 
_cell_length_a     8.0626 
_cell_length_b    12.8693 
_cell_length_c    13.9968 
_cell_angle_alpha  97.425 
_cell_angle_beta  102.878 
_cell_angle_gamma 105.391 
 
_shelx_F_squared_multiplier     1.000 
 
loop_ 
 _refln_index_h 
 _refln_index_k 
 _refln_index_l 
 _refln_F_squared_calc 
 _refln_F_squared_meas 
 _refln_F_squared_sigma 
 _refln_observed_status 
   2   0   0     3241.18     3109.59     32.23 o 
   3   0   0       44.96       41.41      2.30 o 
   4   0   0     1245.87     1300.25     29.78 o 
   5   0   0      731.13      694.87     17.61 o 
   6   0   0       83.75       84.15      4.65 o 
   7   0   0      616.76      610.47     17.09 o 
   8   0   0      214.44      228.92     11.04 o 
   9   0   0      200.74      220.81     12.72 o 
  10   0   0      147.27      143.12     16.05 o 
 -10   1   0       10.39       12.01      7.25 o 
  -9   1   0       45.33       43.03      9.15 o 
  -8   1   0      358.17      351.30     13.22 o 
  -7   1   0       41.16       47.05      8.56 o 
  -6   1   0     1933.93     1908.70     24.47 o 
  -5   1   0      793.32      818.33     13.40 o 
  -4   1   0      457.48      453.84      9.28 o 
  -3   1   0     1236.25     1236.78     18.46 o 
  -2   1   0     3020.10     3122.02     33.15 o 
   1   1   0      565.21      549.78     10.46 o 
   2   1   0     4262.89     4282.62     52.07 o 
   3   1   0      688.05      676.79     11.97 o 
   4   1   0      175.10      180.96      5.54 o 
   5   1   0      356.77      306.71      8.19 o 
   6   1   0      415.35      413.64     10.55 o 
   7   1   0     1438.55     1388.65     42.50 o 
   8   1   0       23.43       26.15      8.74 o 
   9   1   0       24.66       23.87      4.83 o 
 -10   2   0       76.37       74.29     12.60 o 
  -9   2   0      213.80      224.31     18.42 o 
  -8   2   0       70.44       68.33      9.75 o 
  -7   2   0       44.15       50.76      6.48 o 
  -6   2   0      565.47      589.41     13.27 o 
  -5   2   0      569.32      600.58     19.51 o 
  -4   2   0     1513.89     1549.61     15.80 o 
  -3   2   0     4528.53     4684.43     46.76 o 
  -2   2   0        5.02        3.80      2.26 o 
  -1   2   0     5027.85     5699.49     76.55 o 
   0   2   0     4715.40     5076.02     66.21 o 
   1   2   0     3777.11     3628.52     64.72 o 
   2   2   0       17.60       19.66      1.72 o 
   3   2   0      362.49      380.98      8.70 o 
   4   2   0     2103.35     2149.24     28.79 o 
   5   2   0       79.53       75.57      4.08 o 
   6   2   0       50.57       51.88      3.38 o 
   7   2   0      656.45      588.38     21.58 o 
   8   2   0       18.55       15.01      4.81 o 
   9   2   0       11.97        9.86      3.99 o 
 -10   3   0       11.60       11.53      7.13 o 
  -9   3   0       91.49      106.03     13.31 o 
  -8   3   0      725.41      762.35     29.42 o 
  -7   3   0      104.05      112.82      6.01 o 
  -6   3   0      123.80      115.38      5.39 o 
  -5   3   0       34.10       38.91      2.28 o 
  -4   3   0      696.77      596.56      9.99 o 
  -3   3   0      248.33      251.53     11.29 o 
  -2   3   0     3864.10     3931.17     60.03 o 
  -1   3   0    20203.81    21624.48    271.62 o 
   0   3   0     2843.19     2897.21     35.72 o 
   1   3   0     3749.24     3720.24     37.82 o 
   2   3   0      244.61      211.29      5.80 o 
   3   3   0      107.51      111.34      4.71 o 
   4   3   0     2749.77     2678.81     34.17 o 
   5   3   0       81.26       90.95      5.51 o 
   6   3   0      685.84      662.39     12.20 o 
   7   3   0       63.17       67.22      6.18 o 
   8   3   0      173.45      184.45     10.88 o 
   9   3   0      266.90      275.07     19.73 o 
 -10   4   0       26.42       48.50     10.34 o 
  -9   4   0       60.82       74.77     11.05 o 
  -8   4   0        2.93        7.49      4.40 o 
  -7   4   0     1125.49     1137.45     23.95 o 
  -6   4   0      220.86      203.89      6.23 o 
  -5   4   0      745.47      758.41     27.42 o 
  -4   4   0       94.07       87.37      7.85 o 
  -3   4   0     3232.04     3192.27     55.51 o 
  -2   4   0      197.19      178.19      8.80 o 
  -1   4   0     1802.96     1820.50     32.33 o 
   0   4   0      225.22      246.97      6.17 o 
   1   4   0        0.64        3.51      1.18 o 
   2   4   0      409.29      412.21      9.08 o 
   3   4   0      697.13      673.70     13.07 o 
   4   4   0       47.53       47.18      3.78 o 
   5   4   0     1205.10     1197.43     22.02 o 
   6   4   0       45.70       52.05      4.36 o 
   7   4   0      398.03      403.36     12.15 o 
   8   4   0       63.50       51.63      6.09 o 
   9   4   0      218.32      217.06     17.95 o 
 -10   5   0        3.93        0.59      6.06 o 
  -9   5   0      109.41      137.18     14.86 o 
  -8   5   0        6.25       25.44      7.73 o 
  -7   5   0       53.03       54.09      8.80 o 
  -6   5   0       89.53      104.84     10.46 o 
  -5   5   0       43.59       45.84      4.79 o 
  -4   5   0      153.20      172.72     11.05 o 
  -3   5   0     1083.80     1098.72     27.93 o 
  -2   5   0       39.18       50.16      5.35 o 
  -1   5   0     1908.79     1975.88     25.30 o 
   0   5   0      478.82      443.55      9.99 o 
   1   5   0      567.62      549.57     10.63 o 
   2   5   0     3570.83     3386.64     38.83 o 
   3   5   0      523.42      491.56     11.47 o 
   4   5   0      697.42      677.04     14.92 o 
   5   5   0      444.16      424.99     12.48 o 
   6   5   0      222.70      210.00      8.39 o 
   7   5   0        0.31        1.67      2.45 o 
   8   5   0      532.93      499.38     27.58 o 
 -10   6   0      190.57      189.12     19.02 o 
  -9   6   0       96.85      108.05     13.43 o 
  -8   6   0      238.52      261.28     19.26 o 
  -7   6   0     2787.06     2697.53     64.31 o 
  -6   6   0      768.19      693.61     27.58 o 
  -5   6   0        5.48        8.05      4.28 o 
  -4   6   0     1367.32     1358.10     35.30 o 
  -3   6   0      850.31      861.81     25.20 o 
  -2   6   0      950.78      991.94     17.90 o 
  -1   6   0       10.53       10.20      2.05 o 
   0   6   0      252.16      213.64      6.93 o 
   1   6   0       52.38       78.41      4.24 o 
   2   6   0      347.84      353.29      9.58 o 
   3   6   0      750.51      719.85     15.13 o 
   4   6   0      170.24      177.40      7.64 o 
   5   6   0       20.97       20.44      3.86 o 
   6   6   0        0.85        6.69      4.87 o 
   7   6   0      523.86      535.60     20.00 o 
   8   6   0      111.97      109.96     13.31 o 
  -9   7   0      207.80      236.43     19.73 o 
  -8   7   0      114.99      130.28     14.03 o 
  -7   7   0      373.33      400.71     22.59 o 
  -6   7   0      190.95      190.31     14.38 o 
  -5   7   0      399.72      414.26     19.85 o 
  -4   7   0       77.34       82.10      9.03 o 
  -3   7   0      110.89      106.59      6.22 o 
  -2   7   0      348.12      356.11     10.54 o 
  -1   7   0     1227.47     1191.24     19.87 o 
   0   7   0       12.22        4.38      1.72 o 
   1   7   0      138.94      141.20      6.89 o 
   2   7   0       56.43       68.84      4.48 o 
   3   7   0      108.29      101.20      5.79 o 
   4   7   0        7.47        5.38      2.20 o 
   5   7   0       88.15       88.20      8.44 o 
   6   7   0        8.12        9.20      3.07 o 
   7   7   0        1.47       11.41      5.71 o 
  -9   8   0       91.11       87.73     13.08 o 
  -8   8   0       24.65       17.00      6.54 o 
  -7   8   0       24.00       21.28      6.42 o 
  -6   8   0        0.19        0.83      3.68 o 
  -5   8   0        1.49        0.59      3.57 o 
  -4   8   0       39.23       33.37      1.74 o 
  -3   8   0      232.87      220.58      9.24 o 
  -2   8   0        0.85        3.13      3.57 o 
  -1   8   0       63.95       58.59      5.41 o 
   0   8   0      888.63      836.88     16.94 o 
   1   8   0        0.91        1.84      1.69 o 
   2   8   0       76.20       72.38      7.37 o 
   3   8   0      116.26      117.10     10.52 o 
   4   8   0      747.80      718.39     17.39 o 
   5   8   0      152.78      173.98     14.92 o 
   6   8   0      122.33      125.09     13.55 o 
  -9   9   0       39.84       60.86     11.77 o 
  -8   9   0     1112.27     1063.66     41.60 o 
  -7   9   0       31.84       36.49      7.96 o 
  -6   9   0      638.82      608.26     27.58 o 
  -5   9   0       22.20       31.38      6.89 o 
  -4   9   0      490.11      497.19     11.12 o 
  -3   9   0        1.12        7.26      5.35 o 
  -2   9   0        2.08        2.27      3.09 o 
  -1   9   0     1888.25     1850.04     28.93 o 
   0   9   0        6.76        8.15      2.39 o 
   1   9   0      235.23      246.84      9.24 o 
   2   9   0      786.23      748.98     16.93 o 
   3   9   0      642.38      613.83     17.36 o 
   4   9   0        0.99        6.06      3.45 o 
   5   9   0      272.93      289.47     12.93 o 
   6   9   0       63.08       60.86     11.29 o 
  -9  10   0      194.34      236.43     21.16 o 
  -8  10   0        9.32       12.60      6.78 o 
  -7  10   0       47.20       39.94      8.08 o 
  -6  10   0       73.61       94.74     11.29 o 
  -5  10   0      442.34      360.16     23.40 o 
  -4  10   0      628.75      641.21     14.19 o 
  -3  10   0        9.72        9.51      4.52 o 
  -2  10   0       99.48      106.08      6.77 o 
  -1  10   0        3.75       10.56      2.42 o 
   0  10   0       17.69        9.44      2.71 o 
   1  10   0       19.00       20.13      3.48 o 
   2  10   0      273.32      268.00     10.25 o 
   3  10   0       63.04       63.60      7.96 o 
   4  10   0       20.58       18.66      4.87 o 
   5  10   0      272.72      287.19     22.23 o 
  -8  11   0       67.10       74.29     12.36 o 
  -7  11   0        5.40       24.96      7.49 o 
  -6  11   0       17.51       24.25      6.78 o 
  -5  11   0     1176.89     1124.01     21.61 o 
  -4  11   0     2187.57     2233.66     33.01 o 
  -3  11   0        7.14        5.71      4.28 o 
  -2  11   0       40.25       38.04      6.42 o 
  -1  11   0       72.71       60.15      7.73 o 
   0  11   0       41.63       43.36      4.92 o 
   1  11   0      132.99      147.78     13.85 o 
   2  11   0      211.25      221.34     14.26 o 
   3  11   0        7.33       10.22      3.80 o 
   4  11   0      108.38      135.08      9.05 o 
  -8  12   0        0.02        8.80      5.94 o 
  -7  12   0       96.52      104.73     13.31 o 
  -6  12   0      122.62      114.00     12.72 o 
  -5  12   0      592.57      593.89     13.53 o 
  -4  12   0      182.56      172.87     12.84 o 
  -3  12   0      117.48      117.94      7.34 o 
  -2  12   0      131.90      133.02     11.41 o 
  -1  12   0      406.49      404.64     20.45 o 
   0  12   0      914.64      944.78     31.50 o 
   1  12   0        1.25        2.26      4.04 o 
   2  12   0        0.34        3.92      4.28 o 
   3  12   0      713.72      733.76     21.90 o 
  -7  13   0      123.71      141.58     15.81 o 
  -6  13   0       51.28       49.69      9.51 o 
  -5  13   0      823.14      850.64     34.35 o 
  -4  13   0        0.00       -1.24      3.27 o 
  -3  13   0       29.41       35.95      4.71 o 
  -2  13   0       52.91       61.22      8.80 o 
  -1  13   0        2.50        0.36      4.04 o 
   0  13   0      131.89      119.23     12.12 o 
   1  13   0       34.76       26.03      6.18 o 
   2  13   0      204.42      227.28     12.24 o 
   3  13   0       24.30       25.44      7.73 o 
  -7  14   0       43.75       64.78     11.65 o 
  -6  14   0      298.04      315.13     22.11 o 
  -5  14   0       76.44       94.62     11.89 o 
  -4  14   0      101.27       85.33      8.50 o 
  -3  14   0      190.40      166.24      9.71 o 
  -2  14   0       11.84       10.87      3.77 o 
  -1  14   0      232.48      203.21     21.81 o 
   0  14   0      139.44      165.94     13.08 o 
   1  14   0        1.33        2.16      3.40 o 
   2  14   0       14.61       22.37      4.66 o 
  -6  15   0       19.52       28.77      8.44 o 
  -5  15   0      227.15      244.64     19.38 o 
  -4  15   0       11.22       20.92      7.13 o 
  -3  15   0      144.46      141.15     12.00 o 
  -2  15   0       10.27       12.44      7.01 o 
  -1  15   0      626.78      653.62     21.34 o 
   0  15   0      132.75      121.27      9.43 o 
   1  15   0       69.59       82.93      8.49 o 
  -5  16   0        9.62       15.33      7.25 o 
  -4  16   0        1.12       -3.57      5.59 o 
  -3  16   0       70.84       74.53     10.82 o 
  -2  16   0       38.34       38.63      8.44 o 
  -1  16   0       15.91       15.70      4.66 o 
   0  16   0      153.31      184.51     12.30 o 
  -3  17   0       11.43       -2.50      6.54 o 
  -2  17   0        0.34      -10.10     10.10 o 
  -1  17   0        0.32        1.78      5.82 o 
   1 -17   1        8.81       17.13      5.08 o 
   2 -17   1        0.57        0.48      5.23 o 
   3 -17   1      178.51      198.28     18.42 o 
   4 -17   1       23.28       10.58      6.06 o 
   0 -16   1      187.37      234.47     13.37 o 
   1 -16   1       27.80       30.26      5.33 o 
   2 -16   1       16.21       13.11      4.87 o 
   3 -16   1        9.04        7.99      7.79 o 
   4 -16   1      108.55      108.29     13.19 o 
   5 -16   1        8.78        8.68      7.73 o 
  -1 -15   1      436.45      493.20     37.74 o 
   0 -15   1        1.51        9.06      6.12 o 
   1 -15   1       30.11       18.82      4.24 o 
   2 -15   1        4.27        0.85      2.94 o 
   3 -15   1       93.97       89.75      7.51 o 
   4 -15   1      243.75      229.06     19.14 o 
   5 -15   1      326.74      341.16     22.59 o 
   6 -15   1      143.03      135.87     15.45 o 
  -2 -14   1       40.46       24.96      7.73 o 
  -1 -14   1        6.99        3.69      4.34 o 
   0 -14   1      214.18      211.86     11.42 o 
   1 -14   1        6.52        5.47      2.97 o 
   2 -14   1       15.23       13.27      3.72 o 
   3 -14   1       52.78       46.31      6.24 o 
   4 -14   1       40.02       39.07      4.95 o 
   5 -14   1       68.36       74.77     11.05 o 
   6 -14   1        2.79       16.52      6.54 o 
   7 -14   1       50.62       57.53     11.41 o 
  -3 -13   1       69.51       72.04     12.12 o 
  -2 -13   1       25.82       27.36      4.77 o 
  -1 -13   1      186.03      164.58     11.05 o 
   0 -13   1        2.03        2.98      3.33 o 
   1 -13   1      119.89      124.97      8.34 o 
   2 -13   1       25.51       22.43      4.10 o 
   3 -13   1      210.31      207.48     10.28 o 
   4 -13   1      413.46      444.11     13.67 o 
   5 -13   1       28.49       21.75      7.37 o 
   6 -13   1       72.46      100.33     13.43 o 
   7 -13   1       19.71       12.48      6.78 o 
  -4 -12   1      235.20      248.32     20.68 o 
  -3 -12   1       29.29       27.98      4.73 o 
  -2 -12   1       78.98       75.33      6.82 o 
  -1 -12   1      667.95      693.67     19.57 o 
   0 -12   1       44.39       57.20      5.70 o 
   1 -12   1       19.67       21.25      3.82 o 
   2 -12   1       15.21       23.64      5.35 o 
   3 -12   1      138.01      143.91      7.76 o 
   4 -12   1       32.16       28.28      3.56 o 
   5 -12   1      485.53      495.93     25.32 o 
   6 -12   1        4.43        3.57      4.75 o 
   7 -12   1      127.05      119.23     14.03 o 
   8 -12   1      126.22      156.08     16.76 o 
  -4 -11   1      448.10      467.15     34.41 o 
  -3 -11   1        9.33       10.41      3.08 o 
  -2 -11   1        5.03        7.80      2.70 o 
  -1 -11   1      603.50      610.26     16.10 o 
   0 -11   1      507.12      508.12     14.79 o 
   1 -11   1      237.87      246.80      7.22 o 
   2 -11   1      342.82      324.24     11.41 o 
   3 -11   1      107.07      119.90      6.71 o 
   4 -11   1       36.70       31.38      7.85 o 
   5 -11   1      214.36      190.89     11.86 o 
   6 -11   1        4.55       18.31      6.66 o 
   7 -11   1        8.24       25.08      8.20 o 
   8 -11   1      107.03      118.04     14.38 o 
  -5 -10   1        0.68       -2.26      4.64 o 
  -4 -10   1       13.17       20.82      3.99 o 
  -3 -10   1       15.91       18.09      2.89 o 
  -2 -10   1        0.19        2.33      1.91 o 
  -1 -10   1      318.10      289.38     15.33 o 
   0 -10   1        1.54        1.20      2.10 o 
   1 -10   1      362.37      386.22     11.93 o 
   2 -10   1      187.88      178.51      6.67 o 
   3 -10   1     1155.10     1159.47     21.13 o 
   4 -10   1       86.23       80.14      4.51 o 
   5 -10   1      192.39      179.26     14.62 o 
   6 -10   1      342.43      342.11     21.16 o 
   7 -10   1      622.41      647.73     30.91 o 
   8 -10   1       18.85       14.98      6.89 o 
   9 -10   1       45.13       40.53      9.15 o 
  -6  -9   1        7.11        7.85      5.11 o 
  -5  -9   1       76.62       81.30      6.93 o 
  -4  -9   1      520.55      520.54     15.98 o 
  -3  -9   1       22.42       23.36      4.34 o 
  -2  -9   1       34.61       37.43      3.66 o 
  -1  -9   1     1015.19      943.28     21.93 o 
   0  -9   1      127.66      128.79      6.43 o 
   1  -9   1      123.04      131.79      6.63 o 
   2  -9   1       45.74       47.73      3.35 o 
   3  -9   1      131.78      128.40      5.17 o 
   4  -9   1      332.33      316.19      8.97 o 
   5  -9   1      280.08      280.18     17.36 o 
   6  -9   1      613.01      607.31     27.70 o 
   7  -9   1        1.70        1.66      5.35 o 
   8  -9   1       20.73       31.98      9.39 o 
   9  -9   1        9.64       21.87      9.51 o 
  -7  -8   1       41.22       47.07      9.27 o 
  -6  -8   1      179.71      155.72     15.81 o 
  -5  -8   1        0.46        4.24      3.98 o 
  -4  -8   1      154.54      147.27     11.43 o 
  -3  -8   1      971.88      893.44     18.66 o 
  -2  -8   1      660.55      662.10     14.06 o 
  -1  -8   1      111.83      104.52      7.79 o 
   0  -8   1      249.82      259.02      9.15 o 
   1  -8   1      185.90      209.25      7.84 o 
   2  -8   1       33.92       33.70      2.73 o 
   3  -8   1     1066.78     1050.18     16.69 o 
   4  -8   1     3067.23     2950.97    142.14 o 
   5  -8   1      127.89      116.37     11.17 o 
   6  -8   1        7.03       11.05      5.35 o 
   7  -8   1        0.07        0.24      4.87 o 
   8  -8   1        0.02       -6.06      6.06 o 
   9  -8   1       23.00       23.77      9.27 o 
  -7  -7   1       60.50       64.90     11.17 o 
  -6  -7   1      234.49      229.33      8.67 o 
  -5  -7   1        1.27        0.96      2.56 o 
  -4  -7   1      617.29      601.10     14.27 o 
  -3  -7   1      704.53      714.24     14.36 o 
  -2  -7   1      968.53      973.41     16.67 o 
  -1  -7   1     1385.58     1278.72     19.70 o 
   0  -7   1       50.57       75.92      3.45 o 
   1  -7   1      934.94      999.17     17.52 o 
   2  -7   1      182.43      186.76      5.54 o 
   3  -7   1     1208.34     1148.15     17.90 o 
   4  -7   1      169.47      188.94      8.87 o 
   5  -7   1      231.79      180.21     13.19 o 
   6  -7   1        1.95       -2.85      4.52 o 
   7  -7   1      229.14      197.21     16.52 o 
   8  -7   1      445.77      452.42     26.27 o 
   9  -7   1        3.69        2.02      5.94 o 
  -8  -6   1      179.94      219.20     18.54 o 
  -7  -6   1      204.08      206.59      8.62 o 
  -6  -6   1        0.40        2.92      2.20 o 
  -5  -6   1      201.44      203.19      7.20 o 
  -4  -6   1        8.04        3.61      1.65 o 
  -3  -6   1       31.62       36.86      3.23 o 
  -2  -6   1     3147.25     3068.15     37.27 o 
  -1  -6   1        1.14        4.79      1.78 o 
   0  -6   1      258.74      260.79      7.09 o 
   1  -6   1      127.32      158.06      5.93 o 
   2  -6   1      576.24      578.98     11.42 o 
   3  -6   1     1319.74     1216.96     61.93 o 
   4  -6   1     3880.24     4177.71     74.89 o 
   5  -6   1     2113.74     2124.10     50.28 o 
   6  -6   1      782.01      785.02     30.07 o 
   7  -6   1      257.06      282.32     19.14 o 
   8  -6   1      785.95      732.24     33.52 o 
   9  -6   1       40.18       45.65      9.63 o 
  -9  -5   1       47.15       32.33      8.68 o 
  -8  -5   1        5.74        4.52      4.52 o 
  -7  -5   1      159.21      170.59      9.87 o 
  -6  -5   1        0.63        4.11      1.83 o 
  -5  -5   1     1203.70     1147.94     17.94 o 
  -4  -5   1      370.13      366.54     18.72 o 
  -3  -5   1        0.06        0.54      1.30 o 
  -2  -5   1     1255.95     1249.72     17.90 o 
  -1  -5   1      846.00      945.43     13.90 o 
   0  -5   1      229.55      271.11      6.55 o 
   1  -5   1      111.25      108.43      9.99 o 
   2  -5   1       47.97       69.53      3.10 o 
   3  -5   1     1001.63     1185.38     29.48 o 
   4  -5   1      218.05      205.17     12.12 o 
   5  -5   1      225.68      221.73     10.39 o 
   6  -5   1        7.28        9.63      4.64 o 
   7  -5   1       54.87       56.46      8.68 o 
   8  -5   1      104.77       93.91     12.60 o 
   9  -5   1        6.74       13.08      6.18 o 
  10  -5   1       55.86       75.25     12.96 o 
  -9  -4   1       35.52       46.24      9.15 o 
  -8  -4   1       58.70       48.86      5.88 o 
  -7  -4   1        3.99        7.07      3.03 o 
  -6  -4   1      236.87      226.13      6.77 o 
  -5  -4   1     2594.13     2517.99     25.09 o 
  -4  -4   1      186.64      176.75      6.47 o 
  -3  -4   1      274.33      260.65      7.06 o 
  -2  -4   1      124.65      119.79      4.20 o 
  -1  -4   1     1950.27     1874.72     21.21 o 
   0  -4   1      442.31      408.24     10.34 o 
   1  -4   1     2038.05     2011.08     28.56 o 
   2  -4   1       48.17       46.60      1.93 o 
   3  -4   1     1562.69     1737.30     42.56 o 
   4  -4   1      965.34     1003.31     19.32 o 
   5  -4   1     1640.22     1615.58     74.16 o 
   6  -4   1       15.44       13.89      2.38 o 
   7  -4   1      600.42      617.44     13.43 o 
   8  -4   1      126.65      140.51     14.50 o 
   9  -4   1        3.27        2.97      6.42 o 
  10  -4   1       59.37       52.66     10.22 o 
  -9  -3   1      261.63      276.85     19.61 o 
  -8  -3   1      272.58      258.15     12.30 o 
  -7  -3   1      167.89      169.95      9.41 o 
  -6  -3   1       66.02       63.61      4.21 o 
  -5  -3   1       66.13       65.00      3.30 o 
  -4  -3   1      151.97      153.55      5.08 o 
  -3  -3   1     1358.82     1387.88     18.74 o 
  -2  -3   1     2221.64     2097.02     32.45 o 
  -1  -3   1     7227.73     7099.28     65.18 o 
   0  -3   1        0.67        3.66      1.07 o 
   1  -3   1     5650.89     5813.22     57.18 o 
   2  -3   1     8745.69     9106.45    124.10 o 
   3  -3   1      376.35      419.26     15.10 o 
   4  -3   1      553.80      586.35     17.77 o 
   5  -3   1      197.82      196.14      6.22 o 
   6  -3   1     5232.10     5148.63     58.41 o 
   7  -3   1       49.84       54.47      4.46 o 
   8  -3   1       61.33       66.74      6.30 o 
   9  -3   1      316.70      306.09     22.59 o 
  10  -3   1        3.74       20.21      9.39 o 
  -9  -2   1      332.69      344.23     14.83 o 
  -8  -2   1       57.37       62.40      6.22 o 
  -7  -2   1        0.02        0.21      2.42 o 
  -6  -2   1      187.07      189.63      6.98 o 
  -5  -2   1       75.76       70.48      4.75 o 
  -4  -2   1      820.96      838.65     10.89 o 
  -3  -2   1     3271.89     3303.23     35.60 o 
  -2  -2   1      577.34      602.05      8.91 o 
  -1  -2   1       31.51       45.38      2.79 o 
   0  -2   1      588.28      644.06     13.73 o 
   1  -2   1       16.24       21.28      2.73 o 
   2  -2   1     3439.21     3757.39     40.04 o 
   3  -2   1       84.22       81.31      5.82 o 
   4  -2   1       52.69       48.42      3.96 o 
   5  -2   1      621.83      633.84     12.11 o 
   6  -2   1       30.84       42.10      4.08 o 
   7  -2   1      517.79      506.20     14.45 o 
   8  -2   1       66.59       63.62      5.67 o 
   9  -2   1        4.34        5.59      6.66 o 
  10  -2   1       12.51       18.31      7.85 o 
  -9  -1   1      165.01      167.22     10.10 o 
  -8  -1   1      284.92      278.32     12.20 o 
  -7  -1   1       20.37       20.39      3.60 o 
  -6  -1   1      196.74      194.32      6.89 o 
  -5  -1   1     1369.73     1401.34     18.81 o 
  -4  -1   1      953.22      911.47     13.05 o 
  -3  -1   1      143.74      150.71      3.55 o 
  -2  -1   1     1436.88     1414.63     19.04 o 
  -1  -1   1      358.98      388.71      9.39 o 
   1  -1   1        8.73       10.94      1.78 o 
   2  -1   1       75.81       79.76      4.87 o 
   3  -1   1     1272.85     1200.95     50.40 o 
   4  -1   1     1679.86     1725.23     33.11 o 
   5  -1   1       35.70       52.40      4.62 o 
   6  -1   1     3694.99     3526.78     46.30 o 
   7  -1   1      566.76      541.88     20.56 o 
   8  -1   1      329.02      332.46     14.32 o 
   9  -1   1      277.75      256.88     20.09 o 
  10  -1   1      206.98      205.41     19.73 o 
 -10   0   1      492.35      505.08     28.29 o 
  -9   0   1      530.88      553.95     18.18 o 
  -8   0   1       38.89       44.62      5.14 o 
  -7   0   1        2.40        2.55      2.55 o 
  -6   0   1      118.65      113.69      6.62 o 
  -5   0   1     1233.79     1197.32     16.79 o 
  -4   0   1       80.95       56.48      2.94 o 
  -3   0   1      537.40      546.26      8.36 o 
  -2   0   1     8357.10     8451.42     77.43 o 
   1   0   1      381.64      427.10      9.63 o 
   2   0   1      747.35      750.31     16.64 o 
   3   0   1     1462.66     1439.28     20.51 o 
   4   0   1      795.79      855.74     13.65 o 
   5   0   1     1246.91     1231.99     35.36 o 
   6   0   1       48.55       49.93      7.73 o 
   7   0   1      648.53      644.99     17.95 o 
   8   0   1      161.51      154.93      9.99 o 
   9   0   1       23.04       29.96      8.44 o 
  10   0   1       98.52       85.35     13.19 o 
 -10   1   1        3.83       11.89      5.82 o 
  -9   1   1       72.30       83.24     10.34 o 
  -8   1   1      167.45      175.00      9.22 o 
  -7   1   1      134.19      129.68      7.37 o 
  -6   1   1      426.60      441.50     10.13 o 
  -5   1   1      318.74      323.81      7.79 o 
  -4   1   1     4550.11     4502.03     39.88 o 
  -3   1   1      123.57      112.97      3.06 o 
  -2   1   1      445.91      400.25      6.08 o 
   1   1   1     2220.71     2173.67     33.05 o 
   2   1   1     3494.49     3551.70     37.53 o 
   3   1   1     2822.14     2761.94     33.07 o 
   4   1   1       37.53       45.29      4.40 o 
   5   1   1      477.00      444.13     12.12 o 
   6   1   1      530.24      528.35     18.96 o 
   7   1   1        0.69       -0.71      2.32 o 
   8   1   1      117.14      113.54      8.41 o 
   9   1   1       63.86       64.80      6.90 o 
 -10   2   1        6.40       10.22      7.96 o 
  -9   2   1       61.34       56.70      9.15 o 
  -8   2   1      951.73      937.70     21.30 o 
  -7   2   1        1.06        1.67      2.14 o 
  -6   2   1        0.12        3.09      1.39 o 
  -5   2   1      386.32      401.60      7.57 o 
  -4   2   1      223.05      244.66      5.85 o 
  -3   2   1     2454.25     2525.38     22.12 o 
  -2   2   1     1364.88     1509.95     13.59 o 
  -1   2   1       66.69       68.59      4.16 o 
   0   2   1       69.92       71.20      3.92 o 
   1   2   1      375.01      365.53     10.22 o 
   2   2   1     2202.43     2135.69     25.68 o 
   3   2   1      711.10      761.60     14.08 o 
   4   2   1      302.79      304.01      9.41 o 
   5   2   1      574.78      591.97     14.71 o 
   6   2   1        0.84        3.85      2.57 o 
   7   2   1      191.88      184.05     10.12 o 
   8   2   1       25.61       32.17      5.18 o 
   9   2   1        6.44        0.95      7.01 o 
 -10   3   1      566.48      596.26     31.50 o 
  -9   3   1      151.16      160.48     15.22 o 
  -8   3   1      104.08      103.96     10.16 o 
  -7   3   1     1270.82     1257.03     22.44 o 
  -6   3   1     2025.18     2046.50     24.29 o 
  -5   3   1      636.83      653.13      9.71 o 
  -4   3   1        0.66        4.41      1.74 o 
  -3   3   1      342.75      361.09      5.04 o 
  -2   3   1      850.33      914.88     12.49 o 
  -1   3   1    28970.71    29902.28    372.54 o 
   0   3   1     8891.49     8849.69    116.14 o 
   1   3   1       60.77       71.01      3.36 o 
   2   3   1      144.12      136.99      5.17 o 
   3   3   1      346.07      331.74      9.08 o 
   4   3   1     1825.20     1748.46     26.60 o 
   5   3   1      329.30      338.31     11.17 o 
   6   3   1        7.97       12.78      3.45 o 
   7   3   1       27.32       31.25      3.82 o 
   8   3   1        2.98       -0.43      3.13 o 
   9   3   1      371.79      364.70     16.58 o 
 -10   4   1        4.60        5.94      5.82 o 
  -9   4   1        7.67       10.34      5.82 o 
  -8   4   1      133.19      136.46      6.49 o 
  -7   4   1     2256.07     2263.78     31.74 o 
  -6   4   1        2.04        3.30      1.12 o 
  -5   4   1     3565.01     3477.49     49.02 o 
  -4   4   1      328.66      339.49     14.98 o 
  -3   4   1      706.41      693.84     27.82 o 
  -2   4   1      256.21      265.32     10.94 o 
  -1   4   1     1041.39     1126.54     23.54 o 
   0   4   1     5724.80     5667.33     56.86 o 
   1   4   1       69.78       68.45      3.69 o 
   2   4   1      432.42      474.92     10.59 o 
   3   4   1      191.14      177.89      6.81 o 
   4   4   1      874.05      828.75     20.51 o 
   5   4   1     1673.50     1676.73     28.37 o 
   6   4   1     1157.29     1169.33     34.59 o 
   7   4   1      115.46      120.71      6.88 o 
   8   4   1       17.16       12.30      4.20 o 
   9   4   1      108.40       99.85     13.08 o 
 -10   5   1       43.20       46.36     10.34 o 
  -9   5   1       77.87       75.60     11.05 o 
  -8   5   1      191.09      168.44     14.74 o 
  -7   5   1       76.38       68.17      5.29 o 
  -6   5   1       10.39       15.10      4.40 o 
  -5   5   1       52.72       60.00      5.41 o 
  -4   5   1     2779.96     2947.52     56.46 o 
  -3   5   1        9.10       15.45      1.81 o 
  -2   5   1      608.43      537.18     17.12 o 
  -1   5   1     8416.67     8613.41     84.30 o 
   0   5   1     8613.56     8810.47     85.65 o 
   1   5   1      118.86       78.23      4.20 o 
   2   5   1     2471.00     2435.03     57.24 o 
   3   5   1     2763.25     2655.63     36.37 o 
   4   5   1     1201.52     1100.37     23.24 o 
   5   5   1       11.73       15.45      4.75 o 
   6   5   1     1333.01     1351.68     38.04 o 
   7   5   1      147.46      136.03      7.48 o 
   8   5   1        8.87       10.44      3.65 o 
 -10   6   1      160.17      168.20     17.83 o 
  -9   6   1      405.89      389.18     24.61 o 
  -8   6   1      439.18      442.56     24.25 o 
  -7   6   1     1948.78     1846.06     50.40 o 
  -6   6   1      303.49      306.45     17.71 o 
  -5   6   1      171.08      176.81     19.49 o 
  -4   6   1       53.78       37.17      3.86 o 
  -3   6   1      108.64      105.91      8.32 o 
  -2   6   1     4516.11     4836.25     77.27 o 
  -1   6   1      106.72      130.81     11.11 o 
   0   6   1     4741.88     5044.15     80.00 o 
   1   6   1      517.49      489.76     11.42 o 
   2   6   1      531.02      541.09     15.16 o 
   3   6   1      436.14      421.12     12.60 o 
   4   6   1      327.93      325.78     14.50 o 
   5   6   1       90.81       94.62      9.03 o 
   6   6   1       19.68       24.01      5.82 o 
   7   6   1       99.18       98.32      6.68 o 
   8   6   1      159.26      160.71     16.64 o 
 -10   7   1      306.50      370.64     25.91 o 
  -9   7   1      278.49      315.84     22.47 o 
  -8   7   1       84.72       68.71     10.70 o 
  -7   7   1       45.84       45.17      8.44 o 
  -6   7   1      331.04      335.81     19.02 o 
  -5   7   1       70.69       75.13      8.56 o 
  -4   7   1      374.84      328.74     11.75 o 
  -3   7   1     1250.87     1245.63     38.69 o 
  -2   7   1     1120.27     1191.90     21.17 o 
  -1   7   1     3115.86     3481.37     48.20 o 
   0   7   1      813.42      899.69     24.61 o 
   1   7   1       67.01       83.44      5.08 o 
   2   7   1      538.75      484.26     10.40 o 
   3   7   1      948.75      926.96     37.56 o 
   4   7   1      338.83      315.13     15.69 o 
   5   7   1      117.47      132.66     10.94 o 
   6   7   1        5.39        7.25      4.40 o 
   7   7   1        2.52       12.84      6.66 o 
  -9   8   1        0.90        6.66      6.78 o 
  -8   8   1      125.39      143.71     14.62 o 
  -7   8   1      314.87      308.83     19.85 o 
  -6   8   1       36.29       50.04      8.20 o 
  -5   8   1      501.44      513.76     22.82 o 
  -4   8   1       70.72       59.97      3.83 o 
  -3   8   1        0.00        0.10      4.64 o 
  -2   8   1     5041.25     5167.41    138.72 o 
  -1   8   1      379.47      446.04     10.40 o 
   0   8   1        2.56        2.71      1.89 o 
   1   8   1     1179.26     1156.34     34.23 o 
   2   8   1     1372.79     1312.75     35.96 o 
   3   8   1      106.78      112.64      5.40 o 
   4   8   1        5.68        7.96      3.92 o 
   5   8   1      196.31      188.53     13.43 o 
   6   8   1       74.99       80.20      8.50 o 
  -9   9   1        7.38       12.36      6.66 o 
  -8   9   1      875.11      874.89     36.97 o 
  -7   9   1       57.87       66.57     10.10 o 
  -6   9   1      676.47      689.93     29.24 o 
  -5   9   1      133.67      127.97      3.16 o 
  -4   9   1       87.06      101.75      9.75 o 
  -3   9   1     1100.73     1104.73     23.07 o 
  -2   9   1       33.70       40.18      4.40 o 
  -1   9   1      144.64      153.95      7.73 o 
   0   9   1      258.25      276.30     10.17 o 
   1   9   1     1172.82     1121.32     22.02 o 
   2   9   1      564.77      523.80     14.61 o 
   3   9   1      429.25      402.47     13.11 o 
   4   9   1       65.89       51.71      7.13 o 
   5   9   1      222.92      198.28     14.03 o 
   6   9   1      136.05      111.74     14.03 o 
  -9  10   1        1.83       -6.18      6.18 o 
  -8  10   1       64.18       75.13     11.53 o 
  -7  10   1        4.68       10.70      5.82 o 
  -6  10   1      363.14      333.08     20.33 o 
  -5  10   1        8.70        8.13      1.50 o 
  -4  10   1        4.51        3.33      3.57 o 
  -3  10   1       31.96       26.63      5.35 o 
  -2  10   1      300.32      300.98     15.57 o 
  -1  10   1        1.69        6.34      2.71 o 
   0  10   1       51.25       59.22      5.38 o 
   1  10   1      212.22      224.68      9.88 o 
   2  10   1      503.47      498.54     21.52 o 
   3  10   1        0.23       -2.73      3.09 o 
   4  10   1      160.76      145.62     12.36 o 
   5  10   1       18.11       22.70      6.06 o 
  -8  11   1      109.91      111.14     14.26 o 
  -7  11   1      135.13      148.11     14.98 o 
  -6  11   1      183.56      174.38     14.98 o 
  -5  11   1      153.78      158.65      5.10 o 
  -4  11   1        0.38        2.14      4.16 o 
  -3  11   1       47.76       47.55      7.49 o 
  -2  11   1        4.25        7.61      4.64 o 
  -1  11   1      929.55      875.60     30.07 o 
   0  11   1      277.32      265.20     15.69 o 
   1  11   1        7.54        6.54      4.28 o 
   2  11   1        4.49        4.75      3.92 o 
   3  11   1      154.56      138.96     12.12 o 
   4  11   1      100.72      123.27     12.01 o 
  -8  12   1       52.43       73.46     12.24 o 
  -7  12   1      321.79      331.29     22.59 o 
  -6  12   1        3.10       -4.52      4.75 o 
  -5  12   1      460.70      453.21     21.10 o 
  -4  12   1      104.50       93.91     10.34 o 
  -3  12   1      431.20      402.85     20.68 o 
  -2  12   1      526.85      528.02     24.37 o 
  -1  12   1      377.11      395.01     20.45 o 
   0  12   1      179.65      162.85     13.08 o 
   1  12   1      563.31      569.27     24.73 o 
   2  12   1        2.12       -0.48      3.57 o 
   3  12   1      142.66      155.96     13.43 o 
  -7  13   1       19.64       16.52      6.78 o 
  -6  13   1      170.83      160.48     15.45 o 
  -5  13   1        5.83       12.48      5.71 o 
  -4  13   1      199.18      196.02     15.81 o 
  -3  13   1      322.92      303.83     18.42 o 
  -2  13   1        0.06        0.36      3.80 o 
  -1  13   1      228.42      206.72     16.05 o 
   0  13   1      218.73      182.82     15.10 o 
   1  13   1       21.28       14.98      5.11 o 
   2  13   1       37.41       40.53      7.73 o 
   3  13   1       56.76       56.82      8.80 o 
  -7  14   1       22.62       17.59      6.78 o 
  -6  14   1        7.03        8.92      5.94 o 
  -5  14   1      188.44      213.97     17.59 o 
  -4  14   1        8.87       12.79      3.65 o 
  -3  14   1        2.12       14.03      4.05 o 
  -2  14   1       44.38       54.09     10.22 o 
  -1  14   1       79.55       62.64     10.34 o 
   0  14   1      246.40      253.31     17.95 o 
   1  14   1        3.04        0.83      4.64 o 
   2  14   1       11.88       16.64      5.23 o 
  -6  15   1      136.03      151.44     16.29 o 
  -5  15   1        1.22       13.19      7.37 o 
  -4  15   1       63.58       58.84      9.63 o 
  -3  15   1      137.60      161.40     10.44 o 
  -2  15   1      286.99      255.93     19.02 o 
  -1  15   1        6.91        1.19      5.47 o 
   0  15   1        1.08        8.32      6.42 o 
   1  15   1        6.65       -5.94      5.94 o 
  -5  16   1       95.21      101.75     13.43 o 
  -4  16   1       21.56       29.32      6.95 o 
  -3  16   1        0.16       -3.80      5.94 o 
  -2  16   1       68.72       56.47      7.01 o 
  -1  16   1       37.70       51.20      7.04 o 
   0  16   1       12.06       26.86      8.08 o 
  -2  17   1       10.71        3.80      5.35 o 
   1 -17   2       54.77       37.80      9.51 o 
   2 -17   2       39.20       41.72      8.68 o 
   3 -17   2      102.05       95.33     12.84 o 
   4 -17   2      159.76      172.12     16.29 o 
   0 -16   2       69.59       80.00     12.01 o 
   1 -16   2        7.02       10.90      7.61 o 
   2 -16   2       64.00       63.07      6.89 o 
   3 -16   2      405.40      415.93     23.18 o 
   4 -16   2        0.41        8.56      6.06 o 
   5 -16   2        0.17        7.61      5.35 o 
  -1 -15   2       12.01       12.96      5.82 o 
   0 -15   2      291.41      326.01     14.58 o 
   1 -15   2       76.04       79.06      7.26 o 
   2 -15   2      177.05      198.48     11.01 o 
   3 -15   2       63.14       75.30      8.02 o 
   4 -15   2       44.12       39.11     10.22 o 
   5 -15   2       61.48       57.06     10.82 o 
   6 -15   2        3.01        0.12      5.94 o 
  -2 -14   2      251.69      247.96     21.16 o 
  -1 -14   2       10.20       22.46      4.93 o 
   0 -14   2        0.14       -1.96      3.07 o 
   1 -14   2      113.13      119.35      8.32 o 
   2 -14   2      149.68      157.40      9.15 o 
   3 -14   2      292.36      290.00     21.52 o 
   4 -14   2      140.95      145.02     14.38 o 
   5 -14   2        2.78        5.82      5.59 o 
   6 -14   2        0.67        5.71      5.59 o 
   7 -14   2      501.36      495.81     29.48 o 
  -3 -13   2       54.40       58.48     10.82 o 
  -2 -13   2       18.86       15.88      3.91 o 
  -1 -13   2       29.83       35.97      5.94 o 
   0 -13   2       33.64       32.01      5.41 o 
   1 -13   2      383.89      373.17     14.12 o 
   2 -13   2       51.91       45.69      5.06 o 
   3 -13   2        0.03        1.99      2.67 o 
   4 -13   2       96.58       89.10      6.04 o 
   5 -13   2      363.27      371.35     22.35 o 
   6 -13   2       14.29       24.96      7.73 o 
   7 -13   2      175.72      178.78     17.71 o 
  -4 -12   2       35.45       31.14      8.32 o 
  -3 -12   2        6.30       18.34      3.73 o 
  -2 -12   2      774.12      807.36     21.07 o 
  -1 -12   2       62.04       62.14      4.75 o 
   0 -12   2      114.74      113.18      6.05 o 
   1 -12   2       36.02       33.52      3.64 o 
   2 -12   2        9.21       11.59      5.35 o 
   3 -12   2      254.16      249.28     10.11 o 
   4 -12   2       68.42       63.33      4.93 o 
   5 -12   2        2.03       -3.68      4.52 o 
   6 -12   2        4.18        8.68      6.78 o 
   7 -12   2       28.11       38.51      9.39 o 
   8 -12   2      117.66      131.83     16.52 o 
  -5 -11   2       54.84       63.95     11.05 o 
  -4 -11   2        5.54        9.99      6.30 o 
  -3 -11   2        3.71        6.04      2.58 o 
  -2 -11   2      284.71      295.33      9.14 o 
  -1 -11   2      880.39      880.95     16.30 o 
   0 -11   2      399.52      384.63     10.43 o 
   1 -11   2      248.17      244.57      8.14 o 
   2 -11   2      179.43      176.37      8.22 o 
   3 -11   2     1712.42     1697.05     27.77 o 
   4 -11   2        3.03        7.70      4.10 o 
   5 -11   2      170.60      167.85     14.74 o 
   6 -11   2      402.06      400.83     23.54 o 
   7 -11   2      333.63      300.62     21.75 o 
   8 -11   2       20.78       28.17      9.51 o 
  -5 -10   2       25.29       21.04      7.01 o 
  -4 -10   2      103.65      106.55      7.28 o 
  -3 -10   2       27.74       26.78      4.52 o 
  -2 -10   2      106.15       89.67      4.86 o 
  -1 -10   2       77.35       62.86      4.17 o 
   0 -10   2      678.79      700.96     13.61 o 
   1 -10   2      380.54      353.79      9.23 o 
   2 -10   2      476.26      461.56     10.74 o 
   3 -10   2      832.70      781.16     16.47 o 
   4 -10   2      139.22      149.85      5.98 o 
   5 -10   2      549.19      520.18     24.84 o 
   6 -10   2      115.29      114.00     12.96 o 
   7 -10   2       17.54       22.11      7.01 o 
   8 -10   2        0.11       16.52      8.20 o 
  -6  -9   2      405.38      422.11     26.39 o 
  -5  -9   2       29.21       18.29      3.45 o 
  -4  -9   2       22.24       20.15      3.56 o 
  -3  -9   2      304.49      293.28      8.20 o 
  -2  -9   2       29.99       27.76      2.74 o 
  -1  -9   2        0.56        3.57      1.62 o 
   0  -9   2        0.25        1.83      1.38 o 
   1  -9   2        2.88        1.29      1.41 o 
   2  -9   2      315.79      302.85      8.11 o 
   3  -9   2      206.14      203.31      6.38 o 
   4  -9   2      760.64      747.73     13.06 o 
   5  -9   2        3.61        3.33      4.75 o 
   6  -9   2       22.56       15.69      5.59 o 
   7  -9   2       39.44       28.05      7.01 o 
   8  -9   2        0.70        0.24      6.66 o 
   9  -9   2        2.98        2.73      6.06 o 
  -7  -8   2        2.39        3.21      6.78 o 
  -6  -8   2       43.87       33.05      8.08 o 
  -5  -8   2      547.17      574.67     16.18 o 
  -4  -8   2       21.69       18.27      2.51 o 
  -3  -8   2       74.40       64.22      4.85 o 
  -2  -8   2        0.13        0.72      1.76 o 
  -1  -8   2      566.09      568.85     10.65 o 
   0  -8   2      338.32      326.74     11.75 o 
   1  -8   2       60.28       49.21      3.10 o 
   2  -8   2     1580.03     1594.97     42.97 o 
   3  -8   2      146.81      144.78      5.69 o 
   4  -8   2      355.30      343.18     17.71 o 
   5  -8   2       50.45       51.95      7.85 o 
   6  -8   2       45.01       45.88      8.20 o 
   7  -8   2      264.38      291.00     20.56 o 
   8  -8   2       17.23       20.09      7.25 o 
   9  -8   2      224.06      243.09     21.40 o 
  -7  -7   2      112.57      132.54     14.74 o 
  -6  -7   2      380.86      376.08     10.44 o 
  -5  -7   2        8.11        9.50      2.52 o 
  -4  -7   2        4.82        4.11      1.71 o 
  -3  -7   2      980.29      890.42     19.94 o 
  -2  -7   2     1581.91     1592.56     19.02 o 
  -1  -7   2      119.12      141.62      7.74 o 
   0  -7   2     1556.39     1637.67     18.94 o 
   1  -7   2      605.87      560.34      9.97 o 
   2  -7   2     1583.95     1563.70     18.89 o 
   3  -7   2        4.47        4.42      1.54 o 
   4  -7   2      733.09      751.97     26.98 o 
   5  -7   2        2.46        4.99      4.52 o 
   6  -7   2      464.73      450.16     23.30 o 
   7  -7   2       18.79       18.19      5.82 o 
   8  -7   2       72.74       70.13     11.05 o 
   9  -7   2       13.79       31.74      8.80 o 
  -8  -6   2        0.01        7.25      6.06 o 
  -7  -6   2        6.30       10.70      4.40 o 
  -6  -6   2        0.81        4.77      3.97 o 
  -5  -6   2        4.06        4.99      1.99 o 
  -4  -6   2     1055.44      947.08     15.85 o 
  -3  -6   2       41.58       46.24      2.86 o 
  -2  -6   2       10.28       12.78      1.56 o 
  -1  -6   2     1026.38     1052.43     17.08 o 
   0  -6   2     4971.27     5308.66     44.66 o 
   1  -6   2     1293.84     1262.99     15.44 o 
   2  -6   2     1154.26     1057.69     13.80 o 
   3  -6   2      206.24      201.21     12.30 o 
   4  -6   2       48.45       21.79      6.78 o 
   5  -6   2      858.05      857.53     30.07 o 
   6  -6   2       11.23       17.47      5.59 o 
   7  -6   2      481.56      450.64     24.73 o 
   8  -6   2      450.87      464.07     26.98 o 
   9  -6   2        0.37       -5.59      5.82 o 
  -9  -5   2       49.04       47.90      9.39 o 
  -8  -5   2       31.63       36.14      7.73 o 
  -7  -5   2       41.94       43.28      5.28 o 
  -6  -5   2       39.99       44.16      3.01 o 
  -5  -5   2      159.84      147.78      4.84 o 
  -4  -5   2      572.94      577.79     10.52 o 
  -3  -5   2      466.19      415.01      8.68 o 
  -2  -5   2     1143.64     1181.02     13.62 o 
  -1  -5   2     2910.13     2940.55     26.56 o 
   0  -5   2      253.75      275.06      5.94 o 
   1  -5   2     1088.44     1136.76     13.57 o 
   2  -5   2      508.94      575.69     10.37 o 
   3  -5   2       40.24       36.97      5.35 o 
   4  -5   2       11.39       17.23      3.06 o 
   5  -5   2       41.24       41.29      4.40 o 
   6  -5   2      745.52      729.15     29.24 o 
   7  -5   2      201.31      166.30     14.86 o 
   8  -5   2      290.18      300.39     21.28 o 
   9  -5   2      341.45      399.05     26.51 o 
  -9  -4   2        1.20       -4.40      4.40 o 
  -8  -4   2        0.04        3.31      3.36 o 
  -7  -4   2      102.80       96.82      7.22 o 
  -6  -4   2     1614.60     1558.36     22.19 o 
  -5  -4   2       88.67       82.26      3.57 o 
  -4  -4   2      932.38      955.16     13.62 o 
  -3  -4   2     3563.56     3758.54     45.27 o 
  -2  -4   2     3079.85     2950.50     42.42 o 
  -1  -4   2     6008.08     6030.01     47.14 o 
   0  -4   2      439.89      486.59      6.98 o 
   1  -4   2      311.40      314.65      5.74 o 
   2  -4   2     3283.48     3289.88     27.31 o 
   3  -4   2     3122.09     3350.81     40.96 o 
   4  -4   2       38.75       35.04      6.36 o 
   5  -4   2       97.08      102.59      5.36 o 
   6  -4   2        3.19        2.23      1.84 o 
   7  -4   2       37.44       34.55      4.22 o 
   8  -4   2      145.30      135.16     14.62 o 
   9  -4   2       64.01       74.29     12.24 o 
  -9  -3   2        7.01       15.57      5.47 o 
  -8  -3   2      579.05      567.23     17.94 o 
  -7  -3   2      195.49      195.03      7.59 o 
  -6  -3   2      719.53      693.51     13.46 o 
  -5  -3   2      328.09      324.53      8.13 o 
  -4  -3   2      279.34      249.18      5.29 o 
  -3  -3   2     3768.16     3634.23     31.85 o 
  -2  -3   2      466.63      448.90      6.18 o 
  -1  -3   2        0.27        3.88      0.72 o 
   0  -3   2      493.25      515.25      7.10 o 
   1  -3   2       68.28       63.36      2.09 o 
   2  -3   2        0.05        2.65      0.60 o 
   3  -3   2     3106.73     3237.07     35.43 o 
   4  -3   2     4404.09     4606.83     75.60 o 
   5  -3   2      748.82      710.42     17.52 o 
   6  -3   2        3.49        9.35      4.58 o 
   7  -3   2      101.93       87.45      5.63 o 
   8  -3   2        8.39       11.31      3.14 o 
   9  -3   2      233.01      268.41     21.28 o 
  -9  -2   2        1.32       -1.55      3.14 o 
  -8  -2   2      314.35      327.41     13.27 o 
  -7  -2   2      261.17      252.90      8.45 o 
  -6  -2   2       67.15       71.42      4.28 o 
  -5  -2   2      546.61      506.01     10.15 o 
  -4  -2   2       52.29       66.25      3.65 o 
  -3  -2   2     2724.62     3026.69     23.25 o 
  -2  -2   2     1514.09     1614.45     12.55 o 
  -1  -2   2      142.70      125.65      5.94 o 
   0  -2   2      761.04      734.70     13.31 o 
   1  -2   2     4034.57     4294.71     33.55 o 
   2  -2   2     2059.90     2195.17     24.45 o 
   3  -2   2        8.35       26.75      3.80 o 
   5  -2   2     1364.39     1355.18     25.25 o 
   6  -2   2      676.14      669.00     27.34 o 
   7  -2   2        2.98        3.23      2.08 o 
   8  -2   2        0.63        4.03      2.70 o 
   9  -2   2      139.64      174.86     17.36 o 
  -9  -1   2       54.41       59.38      6.06 o 
  -8  -1   2       33.05       30.68      4.37 o 
  -7  -1   2       14.34       15.84      2.51 o 
  -6  -1   2     2660.79     2611.50     29.68 o 
  -5  -1   2      366.27      350.36      8.10 o 
  -4  -1   2      117.74      143.32      4.47 o 
  -3  -1   2       49.14       47.30      2.22 o 
  -2  -1   2       94.17       80.40      1.90 o 
  -1  -1   2     1308.84     1310.43     22.59 o 
   0  -1   2       16.87       23.46      1.31 o 
   1  -1   2     5087.55     5471.02    249.99 o 
   2  -1   2     1974.26     2039.94     35.07 o 
   3  -1   2       10.93       13.31      3.09 o 
   4  -1   2     2392.93     2516.09     28.29 o 
   5  -1   2      789.11      806.98     18.43 o 
   6  -1   2        0.01        1.31      3.57 o 
   7  -1   2      199.70      210.93     17.89 o 
   8  -1   2      373.04      374.72     14.22 o 
   9  -1   2      162.66      149.54     15.93 o 
 -10   0   2       10.16        4.52      5.59 o 
  -9   0   2       28.51       31.50      4.75 o 
  -8   0   2       24.02       24.68      3.74 o 
  -7   0   2      159.69      161.77      8.26 o 
  -6   0   2      201.17      179.27      6.34 o 
  -5   0   2      393.27      361.31      8.45 o 
  -4   0   2     4874.47     5033.08     46.96 o 
  -3   0   2      529.21      510.50      6.10 o 
  -2   0   2     5026.48     5181.07     47.46 o 
  -1   0   2      909.07      950.05     11.41 o 
   0   0   2     1329.68     1357.27     21.04 o 
   1   0   2        9.12       12.96      2.26 o 
   2   0   2     1597.06     1753.94     31.50 o 
   3   0   2      237.31      289.10      8.32 o 
   4   0   2      598.77      688.23     28.17 o 
   5   0   2     1043.08     1012.48     17.23 o 
   6   0   2       62.40       63.60      8.80 o 
   7   0   2       99.29       94.98     11.53 o 
   8   0   2        6.54        2.05      5.94 o 
   9   0   2       24.37       18.31      7.49 o 
 -10   1   2      251.66      275.19     20.68 o 
  -9   1   2      128.50      130.34      8.51 o 
  -8   1   2       54.54       60.16      5.68 o 
  -7   1   2        0.94        2.56      1.93 o 
  -6   1   2      809.18      822.90     15.03 o 
  -5   1   2      561.32      554.10     10.39 o 
  -4   1   2     1808.79     1911.65     18.04 o 
  -3   1   2      891.82      853.32      9.37 o 
  -2   1   2    22013.93    22514.70    201.89 o 
  -1   1   2    12018.29    12786.01    114.36 o 
   0   1   2      180.82      219.55      6.89 o 
   1   1   2    11322.96    11194.65    145.38 o 
   2   1   2     3253.72     3399.94     53.25 o 
   3   1   2      136.62      141.27      5.84 o 
   4   1   2       31.53       40.77      3.70 o 
   5   1   2      393.20      377.55     11.98 o 
   6   1   2     1901.17     1905.99     58.54 o 
   7   1   2        0.20        3.45      4.04 o 
   8   1   2        0.03        0.84      2.75 o 
   9   1   2      142.35      124.10     14.86 o 
 -10   2   2      654.37      682.91     32.33 o 
  -9   2   2      120.49      111.03     12.24 o 
  -8   2   2       25.57       29.38      3.91 o 
  -7   2   2      203.85      196.35      8.48 o 
  -6   2   2      957.11      928.62     14.99 o 
  -5   2   2     1096.01     1124.78     16.48 o 
  -4   2   2      773.79      806.95      9.75 o 
  -3   2   2     2486.38     2615.47     20.82 o 
  -2   2   2     4431.44     4435.82     35.87 o 
  -1   2   2     1019.16     1051.77     20.21 o 
   0   2   2     1540.61     1621.16     27.70 o 
   1   2   2      903.90      866.33     19.14 o 
   2   2   2        5.46        7.20      1.81 o 
   3   2   2      182.37      183.25     13.02 o 
   4   2   2      488.70      507.31     13.07 o 
   5   2   2     3094.84     3139.67     42.99 o 
   6   2   2     2095.42     2037.76     35.67 o 
   7   2   2       14.00       15.82      3.97 o 
   8   2   2      673.09      672.90     21.43 o 
   9   2   2      119.22      111.26     14.03 o 
 -10   3   2       35.52       30.67      8.32 o 
  -9   3   2       80.44       76.55     10.58 o 
  -8   3   2      105.70      111.65      6.77 o 
  -7   3   2      246.82      243.69      9.06 o 
  -6   3   2       47.55       48.02      2.79 o 
  -5   3   2      215.11      250.98      6.49 o 
  -4   3   2      332.82      378.94      6.76 o 
  -3   3   2     4556.00     4754.71     47.99 o 
  -2   3   2     5941.72     6085.77     89.21 o 
  -1   3   2    12730.50    12857.89    167.49 o 
   0   3   2       29.49       38.75      3.80 o 
   1   3   2        4.38        1.87      1.17 o 
   2   3   2      960.11      900.03     15.84 o 
   3   3   2       93.64      117.18      5.94 o 
   4   3   2       86.53      105.81      6.05 o 
   5   3   2      184.12      170.10     11.65 o 
   6   3   2       37.40       28.89      5.82 o 
   7   3   2      126.15      116.70      8.91 o 
   8   3   2        4.91        8.33      3.80 o 
   9   3   2       78.52       70.41     14.86 o 
 -10   4   2      139.17      159.05     16.17 o 
  -9   4   2        2.88        1.31      5.23 o 
  -8   4   2       26.90       36.14      7.96 o 
  -7   4   2       97.31       92.18      5.15 o 
  -6   4   2       57.55       61.67      3.36 o 
  -5   4   2     1309.69     1345.19     27.10 o 
  -4   4   2      873.20      826.54     11.90 o 
  -3   4   2       88.33      105.62     13.97 o 
  -2   4   2     1685.99     1596.55     32.33 o 
  -1   4   2       72.24       86.18      5.94 o 
   0   4   2       20.97       30.55      3.68 o 
   1   4   2      384.18      460.16     10.51 o 
   2   4   2     6621.77     6474.10     69.84 o 
   3   4   2       95.49       86.34      5.16 o 
   4   4   2      131.75      141.30      7.14 o 
   5   4   2     1374.77     1315.54     36.14 o 
   6   4   2       11.96        6.78      4.40 o 
   7   4   2      119.30      134.44     12.12 o 
   8   4   2       57.35       36.68      7.19 o 
 -10   5   2       44.70       36.61      9.15 o 
  -9   5   2        1.18       -4.64      4.64 o 
  -8   5   2        7.17        7.38      3.80 o 
  -7   5   2      607.03      612.07     14.26 o 
  -6   5   2      218.56      199.28      6.07 o 
  -5   5   2      200.93      197.22      9.02 o 
  -4   5   2      566.07      529.47     10.15 o 
  -3   5   2     1840.74     1781.90     72.93 o 
  -2   5   2      170.13      192.93     10.22 o 
  -1   5   2     1183.47     1256.70     27.93 o 
   0   5   2       19.76       14.48      2.28 o 
   1   5   2       20.31       39.22      4.46 o 
   2   5   2        6.43        8.05      1.80 o 
   3   5   2      238.55      222.02      8.61 o 
   4   5   2     2908.14     2819.16     39.67 o 
   5   5   2       78.70       73.11      8.44 o 
   6   5   2       18.91       32.33      6.42 o 
   7   5   2       22.03       22.90      4.31 o 
   8   5   2       69.99       72.72      6.28 o 
 -10   6   2        9.50       13.79      7.25 o 
  -9   6   2      146.37      147.88     15.22 o 
  -8   6   2      319.65      341.52     21.16 o 
  -7   6   2       85.90      106.39     11.29 o 
  -6   6   2      320.68      354.95     18.90 o 
  -5   6   2       72.98       67.09      4.22 o 
  -4   6   2      385.73      371.82      8.72 o 
  -3   6   2      738.71      758.96     24.78 o 
  -2   6   2     2038.95     2200.06     43.98 o 
  -1   6   2        1.98        2.96      1.82 o 
   0   6   2     1197.09     1256.25     38.40 o 
   1   6   2      206.15      212.74      6.45 o 
   2   6   2     1022.42     1054.80     20.00 o 
   3   6   2     2322.63     2242.67     33.58 o 
   4   6   2      235.89      214.68     13.19 o 
   5   6   2       45.17       56.82      7.61 o 
   6   6   2        1.64        5.94      3.92 o 
   7   6   2       89.37       81.15      9.52 o 
 -10   7   2      429.42      484.52     29.24 o 
  -9   7   2       77.18       84.52     11.89 o 
  -8   7   2     1163.67     1216.52     41.96 o 
  -7   7   2       17.83       25.68      6.42 o 
  -6   7   2     2358.83     2363.74     56.23 o 
  -5   7   2       31.60       29.76      3.21 o 
  -4   7   2       75.52       78.90      3.80 o 
  -3   7   2        7.87       17.95      4.40 o 
  -2   7   2      185.89      175.89      7.69 o 
  -1   7   2     2958.19     3107.89     69.06 o 
   0   7   2       86.68       78.77      5.08 o 
   1   7   2       33.79       36.14      6.95 o 
   2   7   2      322.55      324.07     13.97 o 
   3   7   2       80.04       85.64      5.96 o 
   4   7   2     1118.76     1059.73     32.10 o 
   5   7   2       85.22       95.10      9.99 o 
   6   7   2       24.76       28.17      6.66 o 
   7   7   2       40.40       43.76      6.31 o 
 -10   8   2       22.80       36.73      8.80 o 
  -9   8   2        5.83        5.35      5.35 o 
  -8   8   2       99.44       96.64     12.48 o 
  -7   8   2      476.38      505.79     25.44 o 
  -6   8   2        2.16        4.87      3.68 o 
  -5   8   2        3.90        4.22      1.15 o 
  -4   8   2       70.87       66.37      4.37 o 
  -3   8   2     1525.21     1549.27     44.81 o 
  -2   8   2      413.85      393.39     12.13 o 
  -1   8   2     4882.85     4890.66    148.83 o 
   0   8   2      166.34      132.87      6.93 o 
   1   8   2      728.26      753.85     17.27 o 
   2   8   2        7.88        9.69      2.73 o 
   3   8   2      186.76      195.07     13.19 o 
   4   8   2      119.00      109.84     10.34 o 
   5   8   2      336.00      310.37     18.07 o 
   6   8   2       13.75       18.90      6.30 o 
  -9   9   2       82.38       96.05     12.84 o 
  -8   9   2      530.28      548.83     29.00 o 
  -7   9   2      145.39      140.15     13.79 o 
  -6   9   2      629.34      587.93     26.51 o 
  -5   9   2      441.63      418.49     10.43 o 
  -4   9   2       42.30       43.08      7.07 o 
  -3   9   2      235.74      247.13     14.38 o 
  -2   9   2        2.71        8.83      2.89 o 
  -1   9   2      882.32      901.91     24.43 o 
   0   9   2      526.31      480.66     14.20 o 
   1   9   2     1341.71     1284.25     24.79 o 
   2   9   2      105.81       93.79      9.39 o 
   3   9   2       17.07       11.41      4.87 o 
   4   9   2      109.26      107.22     10.58 o 
   5   9   2       22.97       22.47      6.18 o 
  -9  10   2       51.56       42.56     10.46 o 
  -8  10   2        0.23        2.38      5.59 o 
  -7  10   2       17.82       16.40      6.18 o 
  -6  10   2      166.22      147.88     13.79 o 
  -5  10   2      606.62      600.86     14.09 o 
  -4  10   2      111.17      103.89     10.34 o 
  -3  10   2       90.00       94.74      9.39 o 
  -2  10   2     1762.70     1714.37     30.54 o 
  -1  10   2        4.53        4.87      3.92 o 
   0  10   2      105.04      130.76     10.94 o 
   1  10   2       10.35       19.26      4.87 o 
   2  10   2        0.65        8.32      4.28 o 
   3  10   2      109.40      120.65     11.41 o 
   4  10   2       26.89       27.58      7.01 o 
   5  10   2      428.37      477.50     24.13 o 
  -8  11   2      485.80      463.12     27.58 o 
  -7  11   2      106.47      121.25     13.55 o 
  -6  11   2        9.11       21.52      6.89 o 
  -5  11   2       21.58       23.56      3.37 o 
  -4  11   2      249.18      247.25     16.40 o 
  -3  11   2     1590.87     1481.37     41.13 o 
  -2  11   2      811.90      778.01     29.12 o 
  -1  11   2       95.92      101.40     10.34 o 
   0  11   2        8.84       17.36      5.11 o 
   1  11   2      447.39      413.91     20.80 o 
   2  11   2      215.05      233.34     16.17 o 
   3  11   2       42.89       46.00      8.08 o 
   4  11   2        6.71        9.27      5.23 o 
  -8  12   2       91.08       96.05     13.91 o 
  -7  12   2       54.66       83.45     11.29 o 
  -6  12   2      249.70      296.70     20.33 o 
  -5  12   2       20.88       19.38      6.30 o 
  -4  12   2      642.22      660.09     28.05 o 
  -3  12   2        2.26        6.06      4.87 o 
  -2  12   2        2.16        3.33      3.92 o 
  -1  12   2      325.65      313.22     18.78 o 
   0  12   2       15.66       13.08      5.59 o 
   1  12   2        1.03        2.26      3.80 o 
   2  12   2      647.82      669.24     28.53 o 
   3  12   2        2.49       14.86      5.71 o 
  -7  13   2       15.98        6.42      6.42 o 
  -6  13   2       88.17       72.39     10.82 o 
  -5  13   2        3.74        0.12      4.52 o 
  -4  13   2       46.35       60.98      9.75 o 
  -3  13   2      586.29      565.25     18.72 o 
  -2  13   2       35.60       40.53      7.49 o 
  -1  13   2        4.15        2.26      4.87 o 
   1  13   2      715.83      777.77     31.86 o 
   2  13   2       24.66       31.62      8.08 o 
   3  13   2        0.04        5.71      4.99 o 
  -7  14   2      428.21      462.53     28.41 o 
  -6  14   2      191.21      194.83     17.59 o 
  -5  14   2       38.01       61.58     10.10 o 
  -4  14   2      170.77      184.25     15.81 o 
  -3  14   2        1.29        3.45      4.40 o 
  -2  14   2        2.07        6.30      5.47 o 
  -1  14   2        0.11        2.50      5.35 o 
   0  14   2       12.72        1.19      5.71 o 
   1  14   2        0.27       -5.23      5.23 o 
   2  14   2        0.66        4.40      4.52 o 
  -6  15   2        0.17        3.80      6.42 o 
  -5  15   2       35.26       31.98      8.44 o 
  -4  15   2       52.61       42.55      6.39 o 
  -3  15   2       72.09       86.89     11.89 o 
  -2  15   2       55.90       58.48     10.10 o 
  -1  15   2       33.56       25.56      7.25 o 
   0  15   2      174.41      184.25     16.52 o 
   1  15   2       42.05       33.52      7.96 o 
  -4  16   2       90.11      101.63     13.79 o 
  -3  16   2        8.62       24.84      8.20 o 
  -2  16   2        2.94       16.40      7.01 o 
  -1  16   2      156.44      201.37     18.42 o 
   0  16   2      114.76      117.44     14.03 o 
  -2  17   2      175.63      196.61     18.31 o 
   1 -17   3       65.28       80.95     12.72 o 
   2 -17   3       40.52       36.37      8.80 o 
   3 -17   3       66.78       99.26     12.48 o 
   4 -17   3      171.91      174.98     16.52 o 
   0 -16   3        9.65        9.39      6.06 o 
   1 -16   3       21.94       21.87      4.87 o 
   2 -16   3        0.45        4.21      3.40 o 
   3 -16   3      145.89      154.89     14.50 o 
   4 -16   3       78.66       82.02     11.77 o 
   5 -16   3        9.41        4.28      6.18 o 
  -1 -15   3        0.52       -2.26      5.59 o 
   0 -15   3       59.60       60.61      6.63 o 
   1 -15   3       28.36       27.65      4.74 o 
   2 -15   3        5.76        6.13      3.57 o 
   3 -15   3       59.89       55.12     10.34 o 
   4 -15   3       19.58        7.96      5.82 o 
   5 -15   3       63.33       71.20     11.29 o 
   6 -15   3       33.00       38.87      9.51 o 
  -2 -14   3       33.89       43.98      9.63 o 
  -1 -14   3      160.39      169.28     10.88 o 
   0 -14   3      441.48      442.41     15.91 o 
   1 -14   3       71.30       81.54      9.45 o 
   2 -14   3       11.22       14.01      3.57 o 
   3 -14   3      221.55      233.39     10.71 o 
   5 -14   3      885.90      829.48     36.37 o 
   6 -14   3       22.81       19.61      6.66 o 
   7 -14   3        3.63       13.55      6.54 o 
  -3 -13   3        4.58        6.54      4.99 o 
  -2 -13   3        1.93        5.54      4.87 o 
  -1 -13   3      439.03      461.12     15.73 o 
   0 -13   3      114.41      120.29     18.42 o 
   1 -13   3      140.18      136.54      6.60 o 
   2 -13   3      674.84      660.03     17.86 o 
   3 -13   3       76.08       67.06      5.73 o 
   4 -13   3        0.41       -0.58      2.03 o 
   5 -13   3       38.86       40.18      8.68 o 
   6 -13   3       42.36       37.33      9.63 o 
   7 -13   3       48.85       72.63     12.01 o 
  -4 -12   3      472.73      526.00     30.19 o 
  -3 -12   3        1.72       -2.26      5.71 o 
  -2 -12   3      216.58      207.54     10.19 o 
  -1 -12   3      165.83      194.76      9.62 o 
   0 -12   3        8.98        9.69      2.30 o 
   1 -12   3       19.90       21.80      2.88 o 
   2 -12   3      340.28      341.68     12.04 o 
   3 -12   3      979.96      970.06     20.78 o 
   4 -12   3      228.42      222.40      8.75 o 
   5 -12   3       80.82       75.60     10.82 o 
   6 -12   3       71.88       69.78     11.05 o 
   7 -12   3       23.31       21.40      7.37 o 
   8 -12   3      294.52      294.92     23.54 o 
  -5 -11   3      244.16      277.68     21.75 o 
  -4 -11   3      176.67      201.25     17.71 o 
  -3 -11   3      525.31      546.72     15.96 o 
  -2 -11   3      275.66      255.88     10.58 o 
  -1 -11   3      211.23      188.63      6.99 o 
   0 -11   3        5.03        3.53      1.95 o 
   1 -11   3      181.84      177.33      6.87 o 
   2 -11   3     1070.00     1085.25     18.04 o 
   3 -11   3       38.06       35.66      3.99 o 
   4 -11   3      146.63      144.74      6.50 o 
   5 -11   3       85.42       82.62     10.70 o 
   6 -11   3      456.14      422.11     24.61 o 
   7 -11   3       17.23       14.03      6.54 o 
   8 -11   3       30.75       30.19      9.39 o 
  -5 -10   3       80.48       77.15     12.24 o 
  -4 -10   3      279.42      286.41     10.87 o 
  -3 -10   3       57.27       47.70      4.61 o 
  -2 -10   3      228.41      207.72      7.02 o 
  -1 -10   3      166.80      175.07      6.35 o 
   0 -10   3     1729.17     1725.13     19.35 o 
   1 -10   3      200.18      189.45      6.65 o 
   2 -10   3     1835.91     1819.68     38.33 o 
   3 -10   3      421.35      426.48     14.15 o 
   4 -10   3      430.10      412.07     10.21 o 
   5 -10   3       41.59       54.68      8.44 o 
   6 -10   3       24.69       32.33      8.32 o 
   7 -10   3       82.66       72.63     11.41 o 
   8 -10   3      102.27      103.89     14.15 o 
  -6  -9   3      109.87      119.82     13.91 o 
  -5  -9   3       57.23       41.25      8.80 o 
  -4  -9   3      355.80      336.44     11.32 o 
  -3  -9   3      358.86      359.07      8.50 o 
  -2  -9   3      193.79      175.08      5.83 o 
  -1  -9   3      769.01      741.68     12.76 o 
   0  -9   3      315.02      322.58      7.95 o 
   1  -9   3       52.50       46.41      3.22 o 
   2  -9   3     2054.33     2074.02     24.91 o 
   3  -9   3       40.26       43.17      5.18 o 
   4  -9   3       32.29       33.32      2.55 o 
   5  -9   3      446.49      432.69     22.35 o 
   6  -9   3       34.28       28.89      7.01 o 
   7  -9   3      345.12      349.12     23.06 o 
   8  -9   3      330.04      389.66     26.03 o 
  -7  -8   3      713.41      705.50     34.47 o 
  -6  -8   3       22.24       13.43      5.94 o 
  -5  -8   3      185.90      172.60      6.20 o 
  -4  -8   3        0.89        4.10      1.62 o 
  -3  -8   3     1043.87     1036.75     24.79 o 
  -2  -8   3      434.61      404.33      8.38 o 
  -1  -8   3      906.80      945.63     14.65 o 
   0  -8   3      130.49      108.48      7.53 o 
   1  -8   3     2620.26     2644.94     28.04 o 
   2  -8   3      218.27      223.43      6.51 o 
   3  -8   3      362.39      367.17      8.27 o 
   4  -8   3       73.85       58.70      5.88 o 
   5  -8   3        6.89        3.68      4.04 o 
   6  -8   3        4.09        5.82      3.92 o 
   7  -8   3      253.33      270.31     20.09 o 
   8  -8   3     1028.63     1060.92     43.51 o 
   9  -8   3       24.69       25.56      9.03 o 
  -7  -7   3        3.54        5.94      6.66 o 
  -6  -7   3        0.81        1.43      2.02 o 
  -5  -7   3      949.89      911.45     15.75 o 
  -4  -7   3      346.66      347.92      9.89 o 
  -3  -7   3       96.03      108.92      3.96 o 
  -2  -7   3      548.15      495.88      8.61 o 
  -1  -7   3      316.05      293.82      6.55 o 
   0  -7   3     1131.03     1028.89     13.77 o 
   1  -7   3       73.16       81.43      3.69 o 
   2  -7   3      625.86      625.48     14.87 o 
   3  -7   3      412.95      433.28      8.39 o 
   4  -7   3      500.01      462.32     18.19 o 
   5  -7   3       65.44       73.94      9.15 o 
   6  -7   3        0.01        2.26      4.16 o 
   7  -7   3        0.11       -4.52      4.52 o 
   8  -7   3      173.11      195.78     18.19 o 
   9  -7   3      714.79      814.15     39.35 o 
  -8  -6   3       17.14       22.94      7.73 o 
  -7  -6   3       50.97       54.09      9.15 o 
  -6  -6   3      116.21      118.43      6.99 o 
  -5  -6   3      142.18      150.47      4.61 o 
  -4  -6   3      102.57       89.10      3.85 o 
  -3  -6   3       12.84       22.17      2.12 o 
  -2  -6   3        6.45        3.69      1.06 o 
  -1  -6   3       51.24       45.90      2.36 o 
   0  -6   3     2564.77     2583.21     24.89 o 
   1  -6   3        3.65        1.91      1.17 o 
   2  -6   3       47.32       41.02      2.54 o 
   3  -6   3     1550.36     1496.06     28.57 o 
   4  -6   3        0.08        1.76      1.84 o 
   5  -6   3     1780.65     1691.05     45.29 o 
   6  -6   3       33.56       24.25      6.54 o 
   7  -6   3      258.21      250.34     19.02 o 
   8  -6   3        0.03        0.12      6.54 o 
   9  -6   3      702.60      801.07     38.99 o 
  -9  -5   3       41.83       70.49     10.94 o 
  -8  -5   3      457.13      469.18     25.91 o 
  -7  -5   3       74.08       67.42      5.88 o 
  -6  -5   3       34.39       34.22      3.13 o 
  -5  -5   3       14.84       17.39      1.85 o 
  -4  -5   3      419.73      462.70      7.21 o 
  -3  -5   3      732.65      653.86     20.98 o 
  -2  -5   3      134.20      149.83      3.45 o 
  -1  -5   3     1013.77     1035.72     11.75 o 
   0  -5   3     1186.61     1181.24     23.22 o 
   1  -5   3     1103.24     1121.41     11.73 o 
   2  -5   3     1006.90     1159.97     11.88 o 
   3  -5   3     2747.99     3062.12     43.06 o 
   4  -5   3      210.93      199.05     21.22 o 
   5  -5   3      599.42      554.36     14.21 o 
   6  -5   3       78.56       67.30     11.17 o 
   7  -5   3     2563.79     2292.87     68.20 o 
   8  -5   3       19.83       23.06      7.96 o 
   9  -5   3       11.70       26.86      9.39 o 
  -9  -4   3       32.56       35.07      7.49 o 
  -8  -4   3      117.95      133.73     13.55 o 
  -7  -4   3     1471.33     1441.35     27.75 o 
  -6  -4   3        0.06        0.31      2.56 o 
  -5  -4   3       33.13       34.22      2.67 o 
  -4  -4   3      391.12      366.35      6.09 o 
  -3  -4   3      458.14      555.53      6.63 o 
  -2  -4   3     1670.47     1825.23     20.23 o 
  -1  -4   3      201.88      191.60     11.32 o 
   0  -4   3     1553.90     1476.90     13.20 o 
   1  -4   3     2886.58     2918.20     22.76 o 
   2  -4   3        9.68        8.20      0.91 o 
   3  -4   3      247.20      228.98     10.46 o 
   4  -4   3       11.59       10.13      1.49 o 
   5  -4   3       61.73       71.21      4.99 o 
   6  -4   3      513.74      506.12     12.25 o 
   7  -4   3        7.72        8.60      1.80 o 
   8  -4   3      232.56      230.61     19.49 o 
   9  -4   3       79.24      102.23     14.38 o 
  -9  -3   3        5.50       -0.48      5.71 o 
  -8  -3   3       44.92       50.12      5.45 o 
  -7  -3   3      701.54      688.01     17.12 o 
  -6  -3   3       85.67       83.91      4.41 o 
  -5  -3   3     1355.27     1310.83     17.25 o 
  -4  -3   3      385.22      356.40      7.01 o 
  -2  -3   3      631.19      673.05     18.78 o 
  -1  -3   3      194.01      193.64      8.56 o 
   0  -3   3       13.77       18.92      1.15 o 
   1  -3   3     7616.44     7697.29     51.44 o 
   2  -3   3     1119.39     1222.33     13.12 o 
   3  -3   3     1140.41     1402.77     19.33 o 
   4  -3   3       19.23       35.90      3.33 o 
   5  -3   3       64.08       67.65      5.77 o 
   6  -3   3       43.84       49.45      8.20 o 
   7  -3   3        5.03        7.94      2.68 o 
   8  -3   3      216.08      230.25     19.26 o 
   9  -3   3       72.85       62.88     11.77 o 
  -9  -2   3      143.35      127.43     12.84 o 
  -8  -2   3       61.87       60.14      5.84 o 
  -7  -2   3      692.92      714.42     14.23 o 
  -6  -2   3       25.41       24.97      2.55 o 
  -5  -2   3      519.51      538.00     10.05 o 
  -4  -2   3      560.69      489.82     16.69 o 
  -3  -2   3      448.34      493.72      7.03 o 
  -2  -2   3      787.12      856.70     20.45 o 
  -1  -2   3      777.78      756.37     17.36 o 
   0  -2   3    15664.63    15697.28    113.83 o 
   1  -2   3      421.69      503.62     23.49 o 
   2  -2   3     2255.68     2226.04     26.30 o 
   3  -2   3      394.71      368.14     14.03 o 
   4  -2   3     3626.04     3760.36     65.14 o 
   5  -2   3      928.98      946.15     21.07 o 
   6  -2   3       13.58       11.77      4.87 o 
   7  -2   3      771.24      749.48     32.69 o 
   8  -2   3      392.71      405.60     14.56 o 
   9  -2   3       23.23       39.47     10.10 o 
  -9  -1   3       50.72       58.74      6.18 o 
  -8  -1   3     1316.90     1298.66     27.07 o 
  -7  -1   3      188.30      174.81      6.71 o 
  -6  -1   3      119.04      114.35      4.97 o 
  -5  -1   3       69.08       64.73      3.40 o 
  -4  -1   3     1306.25     1441.55     21.83 o 
  -3  -1   3       70.79       42.74      1.62 o 
  -2  -1   3      294.42      337.33      4.93 o 
  -1  -1   3     7366.94     7451.10     69.86 o 
   0  -1   3        0.20        1.58      1.05 o 
   1  -1   3     2239.49     2284.50     25.80 o 
   2  -1   3     4207.98     4350.07     65.74 o 
   3  -1   3       61.21       69.42      6.06 o 
   4  -1   3      400.93      441.12     10.31 o 
   5  -1   3      161.20      164.33      6.83 o 
   6  -1   3        9.54       15.33      5.47 o 
   7  -1   3      420.44      395.01     23.66 o 
   8  -1   3       28.96       35.71      4.90 o 
   9  -1   3        3.13        5.23      5.59 o 
  -9   0   3       27.19       28.01      6.18 o 
  -8   0   3      115.89      111.60      7.56 o 
  -7   0   3      395.18      404.79     10.31 o 
  -6   0   3     1286.38     1251.22     18.08 o 
  -5   0   3       40.08       39.83      2.66 o 
  -4   0   3     3042.51     3195.57     23.32 o 
  -3   0   3     3005.99     2863.51     22.78 o 
  -2   0   3     3821.36     3827.00     31.33 o 
  -1   0   3      856.03      846.45     10.23 o 
   0   0   3      208.45      185.72      4.93 o 
   1   0   3     2163.98     2162.97     35.90 o 
   2   0   3     5098.47     5226.15     77.27 o 
   3   0   3     1932.44     2291.35     43.27 o 
   4   0   3        1.31        4.46      1.76 o 
   5   0   3       13.29       22.43      3.90 o 
   6   0   3       10.36       14.10      3.89 o 
   7   0   3      977.28      938.01     36.37 o 
   8   0   3        2.29        6.23      3.40 o 
   9   0   3       14.82       17.36      6.66 o 
 -10   1   3       14.40       22.70      6.89 o 
  -9   1   3       28.66       35.54      4.94 o 
  -8   1   3      139.01      150.17      8.39 o 
  -7   1   3      379.69      379.70      9.88 o 
  -6   1   3        0.33        2.20      1.84 o 
  -5   1   3        3.63        3.01      1.05 o 
  -4   1   3     3505.02     3676.54     29.82 o 
  -3   1   3      994.66     1074.55     11.24 o 
  -2   1   3    15337.26    16037.97    154.47 o 
  -1   1   3     5857.40     6005.80     57.95 o 
   0   1   3    16329.96    16236.43    206.00 o 
   1   1   3       46.09       46.72      4.16 o 
   2   1   3      790.05      813.31     20.56 o 
   3   1   3      524.51      520.76     12.44 o 
   4   1   3     3009.93     2933.62     39.71 o 
   5   1   3      390.16      378.25     18.07 o 
   6   1   3       35.25       39.27      9.57 o 
   7   1   3       92.69       91.31     15.22 o 
   8   1   3      172.51      162.15     19.38 o 
   9   1   3      195.97      213.02     19.97 o 
 -10   2   3       33.93       23.18      7.37 o 
  -9   2   3      347.83      334.13     21.81 o 
  -8   2   3       11.39       16.16      3.23 o 
  -7   2   3      105.48      105.01      5.18 o 
  -6   2   3      374.32      370.42      8.54 o 
  -5   2   3      163.18      172.83      4.67 o 
  -4   2   3        0.15        4.57      0.97 o 
  -3   2   3     1487.67     1506.46     14.33 o 
  -2   2   3     5442.31     5659.56     46.06 o 
  -1   2   3       23.36       46.48      4.04 o 
   0   2   3     1576.78     1597.03     29.12 o 
   1   2   3      131.88      143.48      7.49 o 
   2   2   3      263.76      325.71     12.84 o 
   3   2   3     1552.84     1467.90     44.58 o 
   4   2   3      677.84      658.73     15.89 o 
   5   2   3       47.23       56.11      7.61 o 
   6   2   3       48.82       38.04      7.13 o 
   7   2   3      169.80      180.53     11.05 o 
   8   2   3       43.19       40.80      5.94 o 
   9   2   3      152.07      165.71     17.71 o 
 -10   3   3        2.29        3.92      5.35 o 
  -9   3   3        7.43        2.85      4.75 o 
  -8   3   3      144.57      157.24      7.93 o 
  -7   3   3      186.17      181.12      7.75 o 
  -6   3   3      633.78      616.03     11.95 o 
  -5   3   3     1144.68     1209.97     17.00 o 
  -4   3   3       38.75       36.97      2.07 o 
  -3   3   3     1193.96     1286.46     13.16 o 
  -2   3   3      309.54      367.33      8.58 o 
  -1   3   3     1043.69      965.47     21.63 o 
   0   3   3      526.06      500.56     14.74 o 
   1   3   3     1242.88     1353.46     28.65 o 
   2   3   3     1654.17     1786.97     48.62 o 
   3   3   3       41.67       39.34      3.74 o 
   4   3   3      350.56      367.45     11.88 o 
   5   3   3        0.21       -3.45      3.45 o 
   6   3   3       11.54       16.76      5.11 o 
   7   3   3        0.07        0.92      2.98 o 
   8   3   3      233.40      231.33     13.25 o 
 -10   4   3       86.25       93.19     12.48 o 
  -9   4   3      119.49      128.97     13.55 o 
  -8   4   3      457.40      478.75     13.23 o 
  -7   4   3       89.33       97.17      7.43 o 
  -6   4   3      471.52      432.93     10.65 o 
  -5   4   3      881.10      898.47     11.29 o 
  -4   4   3     2059.88     1954.37     20.30 o 
  -3   4   3      329.00      320.60     20.86 o 
  -2   4   3     1281.31     1366.49     37.03 o 
  -1   4   3      839.41      887.96     21.99 o 
   0   4   3     4603.96     4565.70     70.73 o 
   1   4   3      190.85      188.41      7.02 o 
   2   4   3       13.92       21.69      2.73 o 
   3   4   3      522.69      489.97     13.24 o 
   4   4   3        0.81        5.35      3.21 o 
   5   4   3      336.48      334.26     17.95 o 
   6   4   3        2.16        3.21      4.64 o 
   7   4   3       76.72       69.91      9.09 o 
   8   4   3       42.55       35.10      4.91 o 
 -10   5   3       75.77       76.91     12.12 o 
  -9   5   3        0.01        1.31      4.87 o 
  -8   5   3       46.13       46.64      4.81 o 
  -7   5   3        5.61        5.58      2.22 o 
  -6   5   3      449.32      428.57     10.73 o 
  -5   5   3     2410.89     2352.57     55.92 o 
  -4   5   3      755.19      772.05     14.23 o 
  -3   5   3      192.01      200.38      6.97 o 
  -2   5   3      299.97      307.52     13.43 o 
  -1   5   3      608.63      556.08     17.83 o 
   0   5   3      189.80      187.58      9.87 o 
   1   5   3     1582.00     1611.67     25.13 o 
   2   5   3      281.43      297.59     10.00 o 
   3   5   3      306.24      307.56     10.76 o 
   4   5   3     1108.59     1068.17     31.62 o 
   5   5   3     1740.30     1696.40     44.58 o 
   6   5   3       19.84       21.63      6.54 o 
   7   5   3      318.16      334.57     31.03 o 
   8   5   3       34.56       33.03      5.04 o 
 -10   6   3      140.99      175.10     17.59 o 
  -9   6   3      126.53      126.95     13.67 o 
  -8   6   3        5.03        9.75      5.94 o 
  -7   6   3      114.06       94.86     10.70 o 
  -6   6   3      349.08      321.01      8.24 o 
  -5   6   3      630.21      613.83     11.00 o 
  -4   6   3      382.39      405.42     12.60 o 
  -3   6   3        0.68        3.88      1.98 o 
  -2   6   3     3215.66     3380.45     60.62 o 
  -1   6   3     1565.77     1631.38     36.02 o 
   0   6   3     2223.68     2083.46     30.05 o 
   1   6   3      117.72      135.20      6.72 o 
   2   6   3      649.19      637.15     15.76 o 
   3   6   3     1254.22     1193.70     33.16 o 
   4   6   3      173.00      181.04     12.60 o 
   5   6   3        0.78        4.40      4.40 o 
   6   6   3      417.95      460.39     23.42 o 
   7   6   3      144.77      141.57     14.03 o 
 -10   7   3        0.98        5.47      6.18 o 
  -9   7   3       71.68       78.10     11.65 o 
  -8   7   3      200.53      222.05     17.12 o 
  -7   7   3       15.12       10.46      5.59 o 
  -6   7   3       22.37       24.08      2.19 o 
  -5   7   3       65.59       72.05      4.18 o 
  -4   7   3      762.95      767.15     13.45 o 
  -3   7   3     1293.32     1304.49     34.47 o 
  -2   7   3       56.66       65.28      4.91 o 
  -1   7   3      511.08      492.73     13.36 o 
   0   7   3      678.38      684.34     15.84 o 
   1   7   3      925.46      898.92     18.99 o 
   2   7   3        9.61        6.52      2.67 o 
   3   7   3       26.25       36.73      6.06 o 
   4   7   3      975.33      948.35     31.38 o 
   5   7   3      378.30      342.70     19.97 o 
   6   7   3      424.98      449.69     23.89 o 
   7   7   3      419.82      444.46     24.96 o 
 -10   8   3        2.62        2.73      6.42 o 
  -9   8   3      207.35      244.04     19.49 o 
  -8   8   3      133.62      151.44     14.62 o 
  -7   8   3        7.99        5.23      4.99 o 
  -6   8   3      367.15      324.62      8.97 o 
  -5   8   3      654.63      649.43     15.57 o 
  -4   8   3      206.32      205.58      8.22 o 
  -3   8   3     2082.08     2154.56     34.15 o 
  -2   8   3      967.50      952.73     16.62 o 
  -1   8   3       14.34       21.89      3.35 o 
   0   8   3      143.25      166.14      8.15 o 
   1   8   3        3.45        5.58      2.69 o 
   2   8   3      646.81      628.83     24.01 o 
   3   8   3      521.65      513.28     22.59 o 
   4   8   3       91.13       68.47      8.68 o 
   5   8   3       66.90       72.15      9.75 o 
   6   8   3       10.24       19.02      6.18 o 
  -9   9   3      224.51      227.99     19.61 o 
  -8   9   3      103.11      126.72     14.26 o 
  -7   9   3       56.10       62.76      9.63 o 
  -6   9   3      221.42      216.18      6.78 o 
  -5   9   3      510.44      441.42     12.13 o 
  -4   9   3       62.63       56.38      4.71 o 
  -3   9   3      885.43      905.68     29.12 o 
  -2   9   3       91.70      109.36     10.34 o 
  -1   9   3       50.40       49.09      7.13 o 
   0   9   3      266.64      257.83     15.10 o 
   1   9   3      640.68      645.71     24.96 o 
   2   9   3      326.80      361.49     18.78 o 
   3   9   3        1.65        4.99      3.57 o 
   4   9   3      460.80      469.30     23.66 o 
   5   9   3       93.98       81.55     10.46 o 
   6   9   3       65.22       57.89      8.92 o 
  -9  10   3       70.33       52.66      9.99 o 
  -8  10   3      141.28      111.26     13.55 o 
  -7  10   3       58.00       58.13      9.03 o 
  -6  10   3       20.91       31.74      6.89 o 
  -5  10   3      461.08      448.06     13.23 o 
  -4  10   3      171.89      175.45      9.57 o 
  -3  10   3      310.56      317.98     17.36 o 
  -2  10   3      960.53      941.93     31.62 o 
  -1  10   3      278.89      280.30     16.29 o 
   0  10   3       79.38       65.02      8.20 o 
   1  10   3       20.68       13.31      4.99 o 
   2  10   3       97.39       89.03      9.87 o 
   3  10   3     1341.35     1266.81     40.77 o 
   4  10   3      192.92      196.85     15.45 o 
   5  10   3        1.37        1.43      4.16 o 
  -8  11   3      652.94      719.76     34.23 o 
  -7  11   3        3.75        3.80      4.87 o 
  -6  11   3       46.28       50.64      9.03 o 
  -5  11   3       87.24      106.17      6.91 o 
  -4  11   3        2.25       11.41      5.71 o 
  -3  11   3      584.06      577.04     17.85 o 
  -2  11   3     1021.80     1015.04     34.59 o 
  -1  11   3      121.13      108.53     10.82 o 
   0  11   3       17.04       23.30      5.82 o 
   1  11   3       69.93       59.32      9.27 o 
   2  11   3      334.54      337.71     20.45 o 
   3  11   3      150.92      153.11     14.26 o 
   4  11   3        0.04       -2.26      5.35 o 
  -8  12   3      462.38      517.44     29.60 o 
  -7  12   3      170.27      196.02     17.47 o 
  -6  12   3     1074.73     1120.71     40.53 o 
  -5  12   3       24.21       36.14      7.73 o 
  -4  12   3        7.48        7.85      4.87 o 
  -3  12   3      233.01      222.17     16.40 o 
  -2  12   3      123.24      109.72     11.41 o 
  -1  12   3      116.76      124.22     12.36 o 
   0  12   3      426.06      433.88     23.06 o 
   2  12   3       48.82       37.80      8.08 o 
   3  12   3        5.68       15.33      6.18 o 
   4  12   3       27.89       27.58      7.49 o 
  -7  13   3        0.01       17.00      7.73 o 
  -6  13   3      474.30      514.23     27.70 o 
  -5  13   3       15.19       23.42      7.73 o 
  -4  13   3       74.72       74.53     10.22 o 
  -3  13   3       43.42       42.91      8.32 o 
  -2  13   3       14.53       12.01      5.82 o 
  -1  13   3      574.40      610.52     28.29 o 
   0  13   3       12.67        6.78      5.71 o 
   1  13   3      134.45      131.35     15.22 o 
   2  13   3      289.98      305.85     20.45 o 
   3  13   3       33.48       32.45      7.61 o 
  -6  14   3       11.88       16.76      6.78 o 
  -5  14   3        8.71       17.12      7.25 o 
  -4  14   3      322.94      291.92     14.48 o 
  -3  14   3      643.31      630.25     30.19 o 
  -2  14   3       73.86       82.62     11.89 o 
  -1  14   3       79.49       79.88     11.29 o 
   0  14   3        4.33       -0.36      4.64 o 
   1  14   3      136.76      147.88     14.62 o 
   2  14   3        1.02        8.80      5.35 o 
  -5  15   3      121.01      124.49     10.46 o 
  -4  15   3       30.01       43.98      9.27 o 
  -3  15   3       78.78       90.58     12.60 o 
  -2  15   3       36.19       51.47      9.99 o 
  -1  15   3       37.57       35.07      9.39 o 
   0  15   3        0.11       -6.18      6.30 o 
   1  15   3       81.67       90.46     12.12 o 
  -2  16   3      222.80      232.39     19.61 o 
   1 -17   4       81.34       77.74     11.89 o 
   2 -17   4        3.31       -6.78      6.78 o 
   4 -17   4       41.15       33.52      8.92 o 
   0 -16   4       12.07        7.13      7.13 o 
   1 -16   4       82.83       97.00     13.08 o 
   2 -16   4       22.87       24.56      3.81 o 
   3 -16   4       35.33       47.43      8.68 o 
   4 -16   4       76.42       69.78     11.05 o 
   5 -16   4       13.14        4.99      6.78 o 
  -1 -15   4       54.17       66.57     11.05 o 
   0 -15   4        9.09        4.89      3.40 o 
   1 -15   4      610.73      652.24     52.42 o 
   2 -15   4      381.32      374.51     14.37 o 
   3 -15   4       22.58       32.93      7.37 o 
   4 -15   4      162.71      170.82     15.57 o 
   5 -15   4        1.66        2.38      5.23 o 
   6 -15   4       90.37       89.39     13.19 o 
  -2 -14   4       55.08       67.16     11.05 o 
  -1 -14   4      246.07      276.85     19.97 o 
   0 -14   4        1.64        1.59      3.45 o 
   1 -14   4      102.89      111.71      7.81 o 
   2 -14   4       50.01       48.47      5.25 o 
   3 -14   4      804.88      859.05     20.98 o 
   4 -14   4        0.13       10.34      5.11 o 
   5 -14   4        1.36        2.85      6.42 o 
   6 -14   4        2.19        6.06      5.35 o 
  -3 -13   4      208.48      232.51     19.73 o 
  -2 -13   4      116.39      143.60     14.74 o 
  -1 -13   4        3.64        4.32      4.87 o 
   0 -13   4        5.40       11.08      3.36 o 
   1 -13   4      163.26      152.11      8.39 o 
   2 -13   4      591.61      604.43     16.93 o 
   3 -13   4      285.19      259.19     10.70 o 
   4 -13   4      113.43      117.92      9.93 o 
   5 -13   4        8.75       13.79      6.18 o 
   6 -13   4      178.93      193.52     17.83 o 
   7 -13   4      186.22      180.09     18.31 o 
  -4 -12   4        4.17       -0.36      4.99 o 
  -3 -12   4      330.52      344.37     22.82 o 
  -2 -12   4       66.30       61.05      5.51 o 
  -1 -12   4        1.11        3.61      2.48 o 
   0 -12   4       76.06       84.04      5.91 o 
   1 -12   4       10.16       11.42      2.42 o 
   2 -12   4       20.08       14.37      2.94 o 
   3 -12   4      227.74      215.52      9.25 o 
   4 -12   4      261.43      251.25     12.12 o 
   5 -12   4      175.59      181.28     15.93 o 
   6 -12   4       15.22       11.77      6.42 o 
   7 -12   4      345.05      358.04     24.84 o 
  -5 -11   4       86.91       86.06     12.72 o 
  -4 -11   4       80.37       76.55     10.82 o 
  -3 -11   4       38.44       30.40      3.94 o 
  -2 -11   4       56.61       66.53      5.25 o 
  -1 -11   4      804.38      807.59     14.55 o 
   0 -11   4       11.97       13.55      2.34 o 
   1 -11   4       16.30       14.89      2.41 o 
   2 -11   4      361.41      364.92     10.00 o 
   3 -11   4        1.34        0.60      3.74 o 
   4 -11   4      284.03      272.52      9.07 o 
   5 -11   4       47.53       42.20      8.68 o 
   6 -11   4       57.02       79.05     11.17 o 
   7 -11   4       36.54       41.84      9.39 o 
   8 -11   4       10.59        8.56      6.78 o 
  -6 -10   4      186.99      184.25     17.95 o 
  -5 -10   4      111.54      113.76     14.03 o 
  -4 -10   4        5.71        5.71      4.64 o 
  -3 -10   4        1.99        0.09      2.14 o 
  -2 -10   4      548.80      559.51     10.86 o 
  -1 -10   4       32.99       26.64      2.64 o 
   0 -10   4      718.66      708.26     12.77 o 
   1 -10   4       22.30       32.02      3.01 o 
   2 -10   4       87.54       92.11      6.19 o 
   3 -10   4       40.56       38.81      3.65 o 
   4 -10   4      286.61      285.33      8.65 o 
   5 -10   4      580.08      575.93     27.10 o 
   6 -10   4      762.37      778.60     33.64 o 
   7 -10   4        2.71        9.99      6.78 o 
   8 -10   4        0.08        1.31      6.89 o 
  -6  -9   4      326.03      315.25     22.47 o 
  -5  -9   4      215.91      213.49     17.59 o 
  -4  -9   4      666.21      636.59     14.80 o 
  -3  -9   4       63.29       74.29      7.01 o 
  -2  -9   4      140.83      131.89      4.69 o 
  -1  -9   4      220.81      227.54      6.47 o 
   0  -9   4       34.17       25.23      2.99 o 
   1  -9   4       40.83       41.32      3.13 o 
   2  -9   4      175.93      171.93      6.09 o 
   3  -9   4      638.83      645.92     24.13 o 
   4  -9   4       65.22       65.17      3.78 o 
   5  -9   4      294.34      294.92     18.78 o 
   6  -9   4      226.61      234.41     18.19 o 
   7  -9   4      701.56      686.24     33.28 o 
   8  -9   4       38.27       48.74     10.70 o 
  -7  -8   4        8.37       15.45      6.18 o 
  -6  -8   4        6.25        4.04      4.64 o 
  -5  -8   4       76.75       83.81      7.79 o 
  -4  -8   4      193.81      154.66      9.76 o 
  -3  -8   4       95.35       84.16     10.06 o 
  -2  -8   4     2620.26     2466.15     31.95 o 
  -1  -8   4       32.56       28.33      2.62 o 
   0  -8   4       25.92       23.70      2.17 o 
   1  -8   4      575.80      601.26     13.09 o 
   2  -8   4       82.81       94.98      4.35 o 
   3  -8   4      173.50      162.32      5.50 o 
   4  -8   4      101.85       95.45      4.12 o 
   5  -8   4      551.27      523.51     24.73 o 
   6  -8   4      387.47      382.17     22.47 o 
   7  -8   4        3.12       10.46      5.82 o 
   8  -8   4        8.40       13.67      8.08 o 
  -8  -7   4       48.60       48.14     10.22 o 
  -7  -7   4       12.53       22.35      7.01 o 
  -6  -7   4       37.54       40.42      8.32 o 
  -5  -7   4      903.62      810.82     21.19 o 
  -4  -7   4      300.05      276.55      7.14 o 
  -3  -7   4      544.63      495.14     45.41 o 
  -2  -7   4       41.58       34.01      3.33 o 
  -1  -7   4     1374.41     1420.58     23.30 o 
   0  -7   4        7.84        5.04      1.26 o 
   1  -7   4      558.85      585.30     10.29 o 
   2  -7   4      597.60      540.28     10.16 o 
   3  -7   4        4.58        4.73      1.48 o 
   4  -7   4     1092.28     1079.46     33.64 o 
   5  -7   4       69.25       51.83      8.08 o 
   6  -7   4       29.12       26.63      7.49 o 
   7  -7   4      104.72       95.81     12.72 o 
   8  -7   4        0.44        2.14      5.47 o 
   9  -7   4        0.50       16.64      8.32 o 
  -8  -6   4       12.25       21.04      6.54 o 
  -7  -6   4       48.85       45.29      9.39 o 
  -6  -6   4      156.04      139.85      6.91 o 
  -5  -6   4     2024.54     1812.42     64.19 o 
  -4  -6   4        3.35        6.73      0.86 o 
  -3  -6   4      163.69      148.87      4.82 o 
  -2  -6   4      883.67      908.67     28.47 o 
  -1  -6   4      772.08      829.76     14.66 o 
   0  -6   4      639.14      574.82     14.79 o 
   1  -6   4     1157.29     1181.77     13.07 o 
   2  -6   4      694.38      750.41      9.84 o 
   3  -6   4      864.99      788.14     15.12 o 
   4  -6   4      483.35      511.53     14.21 o 
   5  -6   4      102.87       82.44      5.17 o 
   6  -6   4       66.67       69.30     10.22 o 
   7  -6   4      121.59      140.03     14.62 o 
   8  -6   4       46.88       46.84     10.10 o 
   9  -6   4       48.20       63.36     12.24 o 
  -9  -5   4        2.27       -7.01      7.01 o 
  -8  -5   4      828.39      862.05     35.78 o 
  -7  -5   4       20.41       15.81      6.30 o 
  -6  -5   4        1.40        8.40      1.77 o 
  -5  -5   4       54.41       49.47      2.80 o 
  -4  -5   4       42.54       31.06      1.56 o 
  -3  -5   4     2021.97     1728.08    181.75 o 
  -2  -5   4     1397.85     1375.69     17.60 o 
  -1  -5   4      550.05      520.79      7.23 o 
   0  -5   4       44.44       54.11      2.25 o 
   1  -5   4      731.34      843.34     11.62 o 
   2  -5   4     4776.10     4921.94     52.79 o 
   3  -5   4       15.97       19.03      1.75 o 
   4  -5   4       78.25       98.41      3.82 o 
   5  -5   4      210.71      208.87      6.51 o 
   6  -5   4     3499.31     3472.57     42.39 o 
   7  -5   4      124.68      132.51      6.36 o 
   8  -5   4      436.79      443.86     27.58 o 
   9  -5   4       14.54       12.36      6.54 o 
  -9  -4   4      187.96      185.56     16.88 o 
  -8  -4   4        0.04       -2.38      4.99 o 
  -7  -4   4       66.41       57.19      5.22 o 
  -6  -4   4     1203.27     1140.87     16.58 o 
  -5  -4   4        7.89        8.64      1.44 o 
  -4  -4   4        0.02        1.29      0.87 o 
  -3  -4   4     1976.54     2132.30     44.22 o 
  -2  -4   4      542.86      536.23     17.83 o 
  -1  -4   4     4437.95     4360.36     41.78 o 
   0  -4   4     1869.67     1931.88     16.61 o 
   1  -4   4       72.63       67.08      2.49 o 
   2  -4   4     1929.81     2079.35     18.58 o 
   3  -4   4      130.75      182.86      5.91 o 
   4  -4   4       95.37      116.30      4.47 o 
   5  -4   4      107.07      116.13      5.72 o 
   6  -4   4      183.23      193.04      8.28 o 
   7  -4   4       33.63       20.80      7.61 o 
   8  -4   4       85.66      105.32     13.55 o 
   9  -4   4        1.18        8.32      7.37 o 
  -9  -3   4       40.37       41.96      7.37 o 
  -8  -3   4      374.23      379.32     13.75 o 
  -7  -3   4      309.78      301.17     11.25 o 
  -6  -3   4       46.55       55.19      3.43 o 
  -5  -3   4      235.99      230.80      5.91 o 
  -4  -3   4      309.51      263.85      6.74 o 
  -3  -3   4      600.45      514.23     72.93 o 
  -2  -3   4      400.57      431.14     15.10 o 
  -1  -3   4     9371.12     9091.84     82.14 o 
   0  -3   4      834.40      832.96      8.94 o 
   1  -3   4     1621.06     1684.21     42.51 o 
   2  -3   4     2842.89     2996.19     27.60 o 
   3  -3   4      661.11      686.82     16.88 o 
   4  -3   4     3347.94     3241.76     97.53 o 
   5  -3   4      416.58      392.59     11.50 o 
   6  -3   4      230.83      224.90     17.00 o 
   7  -3   4        0.33        6.66      5.82 o 
   8  -3   4       84.65      104.73     13.79 o 
   9  -3   4       52.39       39.58     10.94 o 
  -9  -2   4      159.55      156.20     14.03 o 
  -8  -2   4        1.25        4.16      2.69 o 
  -7  -2   4      232.51      263.73      8.06 o 
  -6  -2   4      194.76      177.36      5.87 o 
  -5  -2   4        2.65        4.17      1.27 o 
  -4  -2   4      802.42      829.05     10.89 o 
  -3  -2   4       34.48       48.39      1.80 o 
  -2  -2   4     4282.18     4311.56     66.57 o 
  -1  -2   4      310.96      336.01      4.62 o 
   0  -2   4     4074.25     4095.97     33.78 o 
   1  -2   4     2791.40     2885.09     22.92 o 
   2  -2   4     7715.52     7744.54     76.09 o 
   3  -2   4       97.97       68.85      4.10 o 
   4  -2   4     1019.18     1044.87     17.73 o 
   5  -2   4     1194.17     1213.90     25.72 o 
   6  -2   4     1403.26     1382.58     43.51 o 
   7  -2   4        0.39        7.49      6.42 o 
   8  -2   4        2.66       -0.48      5.23 o 
   9  -2   4       78.99       95.69     13.67 o 
  -9  -1   4      337.37      349.50     13.86 o 
  -8  -1   4        8.13        7.65      2.79 o 
  -7  -1   4       30.57       27.96      2.81 o 
  -6  -1   4        3.42        4.59      1.46 o 
  -5  -1   4        0.50        1.13      1.69 o 
  -4  -1   4       60.39       46.96      2.22 o 
  -3  -1   4      263.87      338.34      5.43 o 
  -2  -1   4      679.28      709.63      8.15 o 
  -1  -1   4     2278.04     2260.35     19.73 o 
   0  -1   4     1185.58     1218.59     13.18 o 
   1  -1   4     1763.51     1841.76     23.37 o 
   2  -1   4       68.20       63.55      3.78 o 
   3  -1   4     2115.37     2325.47     44.70 o 
   4  -1   4       68.08       75.89      5.29 o 
   5  -1   4      312.42      315.54     12.49 o 
   6  -1   4        6.82       16.40      6.66 o 
   7  -1   4        1.79        1.07      5.11 o 
   8  -1   4      279.26      283.03     22.11 o 
   9  -1   4      488.60      538.96     32.21 o 
  -9   0   4      106.82      119.21      8.06 o 
  -8   0   4      315.93      315.35     12.19 o 
  -7   0   4       11.45        9.66      1.94 o 
  -6   0   4      396.11      414.17      9.43 o 
  -5   0   4     1518.40     1497.78     16.10 o 
  -4   0   4      362.76      404.51      6.97 o 
  -3   0   4       43.08       60.26      2.38 o 
  -2   0   4     1034.67     1172.10     10.81 o 
  -1   0   4     1359.82     1422.90     14.39 o 
   0   0   4     2323.26     2217.92     56.34 o 
   1   0   4     2902.78     2982.44     34.37 o 
   3   0   4       46.89       75.60      6.78 o 
   4   0   4      211.93      184.49      8.24 o 
   5   0   4      761.35      742.47     26.75 o 
   6   0   4      462.39      425.32     15.75 o 
   7   0   4        7.17        1.55      4.64 o 
   8   0   4        5.97       10.94      8.08 o 
   9   0   4       17.94        8.44      8.20 o 
 -10   1   4      404.85      443.74     24.13 o 
  -9   1   4       57.86       61.70      9.51 o 
  -8   1   4       45.66       43.26      4.41 o 
  -7   1   4       19.86       24.35      2.68 o 
  -6   1   4      487.71      489.60      9.13 o 
  -5   1   4      463.13      403.63      8.22 o 
  -3   1   4      150.61      157.11      4.32 o 
  -2   1   4      459.47      469.01      6.61 o 
  -1   1   4      498.23      554.42      8.24 o 
   0   1   4      364.98      382.29     11.77 o 
   1   1   4     1006.08     1002.67     23.06 o 
   2   1   4     5197.75     5406.48     82.73 o 
   3   1   4       14.65       30.60      5.11 o 
   4   1   4       30.89       32.99      3.99 o 
   5   1   4       14.92       17.47      4.87 o 
   6   1   4      159.30      170.59     16.40 o 
   7   1   4      289.46      263.69     41.19 o 
   8   1   4      224.86      225.02     19.61 o 
 -10   2   4       22.62       16.64      6.06 o 
  -9   2   4      187.82      171.13     12.01 o 
  -8   2   4       66.87       71.88      7.67 o 
  -7   2   4      383.04      387.38      9.92 o 
  -6   2   4        4.07        7.24      1.63 o 
  -5   2   4       79.73       84.74      3.40 o 
  -4   2   4      420.48      447.81      7.49 o 
  -3   2   4     2680.34     2848.13     23.72 o 
  -2   2   4      104.53      137.05      3.62 o 
  -1   2   4     4367.51     4283.54     97.77 o 
   0   2   4      481.65      496.64     14.62 o 
   1   2   4     2678.27     2610.16     46.00 o 
   2   2   4      386.82      468.71     16.76 o 
   3   2   4      161.49      139.89      6.85 o 
   4   2   4      352.20      322.62     11.39 o 
   5   2   4       12.22       10.70      3.92 o 
   6   2   4        0.76        0.95      3.68 o 
   7   2   4      352.42      326.91     15.36 o 
   8   2   4        8.30        6.78      6.66 o 
 -10   3   4        0.20       -6.42      6.42 o 
  -9   3   4       48.76       46.95      8.20 o 
  -8   3   4      669.14      659.21     23.00 o 
  -7   3   4       40.72       43.48      4.15 o 
  -6   3   4      407.27      376.74      9.19 o 
  -5   3   4      630.38      687.01     15.63 o 
  -4   3   4     7675.16     7905.05     56.31 o 
  -3   3   4      441.82      402.32      6.90 o 
  -2   3   4     1965.29     2022.79     26.60 o 
  -1   3   4     1954.19     1901.69     35.78 o 
   0   3   4      133.61      133.25      7.85 o 
   1   3   4     1689.02     1619.14     34.12 o 
   2   3   4     1192.67     1135.70     24.73 o 
   3   3   4      109.98      130.33      7.19 o 
   4   3   4      107.10       95.81      9.03 o 
   5   3   4        3.56        5.35      3.92 o 
   6   3   4     1247.99     1248.02     40.18 o 
   7   3   4       30.85       25.17      8.32 o 
   8   3   4      210.54      192.63     19.67 o 
 -11   4   4        1.58       -5.94      5.94 o 
 -10   4   4      184.55      226.33     18.19 o 
  -9   4   4      658.41      665.68     29.60 o 
  -8   4   4       71.24       80.10      6.06 o 
  -7   4   4       37.94       37.74      5.35 o 
  -6   4   4      787.48      758.88     12.32 o 
  -5   4   4     1336.34     1371.69     19.27 o 
  -4   4   4      932.52     1001.50     12.39 o 
  -3   4   4      856.54      948.06     16.70 o 
  -2   4   4     3170.92     3141.12     56.46 o 
   0   4   4       78.80       94.38      7.25 o 
   1   4   4     1022.35      986.75     26.03 o 
   2   4   4      444.61      481.32     12.99 o 
   3   4   4      138.73      153.47     11.00 o 
   4   4   4      397.11      391.56     18.66 o 
   5   4   4      106.89      108.53     10.70 o 
   6   4   4      172.07      157.27     14.50 o 
   7   4   4       78.69       80.24     10.70 o 
   8   4   4      380.18      355.74     20.74 o 
 -10   5   4      112.47      105.32     13.55 o 
  -9   5   4      129.97      130.64     13.31 o 
  -8   5   4      302.33      277.50      9.91 o 
  -7   5   4      397.74      385.68     16.23 o 
  -6   5   4       42.38       46.82      2.99 o 
  -5   5   4      266.69      292.71     10.38 o 
  -4   5   4     1522.16     1476.72     19.38 o 
  -3   5   4      854.77      797.11     15.91 o 
  -2   5   4       49.56       82.34      4.94 o 
  -1   5   4      480.13      515.78     17.95 o 
   0   5   4      317.85      313.43     11.17 o 
   1   5   4      268.81      266.98      9.54 o 
   2   5   4     2136.46     2085.62     32.07 o 
   3   5   4      611.82      543.12     21.52 o 
   4   5   4      150.49      129.69     10.94 o 
   5   5   4      155.60      142.05     12.48 o 
   6   5   4       12.11        4.75      5.59 o 
   7   5   4        0.95       -3.33      4.40 o 
   8   5   4       55.44       56.17      7.22 o 
 -10   6   4        5.99        2.14      5.35 o 
  -9   6   4      287.85      253.79     18.90 o 
  -8   6   4       48.61       37.44      7.25 o 
  -7   6   4      131.49      139.32     12.84 o 
  -6   6   4      354.48      339.63      9.58 o 
  -5   6   4      637.39      656.68     14.18 o 
  -4   6   4       13.12       13.83      2.03 o 
  -3   6   4      443.69      453.51     22.70 o 
  -2   6   4     1751.78     1768.68     39.82 o 
  -1   6   4       14.84       14.50      3.57 o 
   0   6   4      114.30      120.66      6.39 o 
   1   6   4      108.26      103.34      6.22 o 
   2   6   4     1643.08     1527.13     38.63 o 
   3   6   4      303.09      283.03     15.93 o 
   4   6   4      595.98      557.38     23.77 o 
   5   6   4       32.33       23.77      6.54 o 
   6   6   4      493.74      477.03     26.51 o 
   7   6   4        5.23        2.26      5.35 o 
 -10   7   4       74.09       68.83     11.53 o 
  -9   7   4        4.59       12.12      7.01 o 
  -8   7   4      142.87      164.40     14.86 o 
  -7   7   4        5.51        8.14      3.51 o 
  -6   7   4      568.74      560.87     12.85 o 
  -5   7   4       55.49       49.22      3.96 o 
  -4   7   4        2.22        6.18      2.11 o 
  -3   7   4      777.84      823.13     14.71 o 
  -2   7   4      322.22      383.88     12.36 o 
  -1   7   4      177.59      171.41      8.11 o 
   0   7   4      297.43      295.42     10.71 o 
   1   7   4      254.05      228.46      9.67 o 
   2   7   4       57.76       54.56      7.13 o 
   3   7   4       34.72       35.90      6.54 o 
   4   7   4      437.58      400.95     21.04 o 
   5   7   4      223.81      202.20     16.17 o 
   6   7   4        9.95        7.13      5.11 o 
   7   7   4       28.47       43.51      9.51 o 
 -10   8   4        0.58        1.55      5.94 o 
  -9   8   4        7.88        7.37      5.71 o 
  -8   8   4        0.34       10.82      6.42 o 
  -7   8   4      515.66      518.16     25.44 o 
  -6   8   4      791.57      802.75     16.25 o 
  -5   8   4     1242.91     1134.79     21.06 o 
  -4   8   4      446.47      402.63     12.16 o 
  -3   8   4       82.71       92.36      8.68 o 
  -2   8   4      967.07      962.26     29.96 o 
  -1   8   4      102.52      104.37      6.81 o 
   0   8   4     1121.44     1149.72     33.40 o 
   1   8   4     2156.04     2104.37     49.45 o 
   2   8   4      117.86      119.58     11.05 o 
   3   8   4        2.29       -2.02      3.57 o 
   4   8   4      496.33      461.22     23.66 o 
   5   8   4        4.50        8.20      4.99 o 
   6   8   4        8.36       20.45      6.66 o 
  -9   9   4       10.02       24.84      8.32 o 
  -8   9   4      278.54      252.72     19.14 o 
  -7   9   4       39.44       19.49      6.30 o 
  -6   9   4      223.35      235.43     10.58 o 
  -5   9   4       40.17       39.61      4.31 o 
  -4   9   4      774.87      756.88     17.94 o 
  -3   9   4       15.82       20.44      5.59 o 
  -2   9   4     1936.21     1898.25     47.07 o 
  -1   9   4     1099.28     1055.33     32.93 o 
   0   9   4      678.37      672.93     25.91 o 
   1   9   4       15.45       12.36      4.75 o 
   2   9   4       30.32       30.07      5.82 o 
   3   9   4       41.68       36.97      7.25 o 
   4   9   4        2.35        2.14      5.11 o 
   5   9   4       70.83       68.11     10.46 o 
   6   9   4       48.56       55.04      9.87 o 
  -9  10   4       58.46       57.06     10.70 o 
  -8  10   4       18.25       23.66      7.61 o 
  -7  10   4      297.18      299.79     20.09 o 
  -6  10   4        6.12        8.68      4.99 o 
  -5  10   4       26.63       31.54      4.00 o 
  -4  10   4      339.32      317.27     11.88 o 
  -3  10   4       35.27       37.00      5.01 o 
  -2  10   4      214.53      227.28     15.45 o 
  -1  10   4       93.59      104.96     10.70 o 
   0  10   4        4.28        7.49      4.75 o 
   1  10   4      720.47      759.94     29.48 o 
   2  10   4        0.44        0.71      3.57 o 
   3  10   4       29.76       31.14      8.08 o 
   4  10   4      174.32      165.59     14.86 o 
   5  10   4      637.59      599.94     29.48 o 
  -8  11   4        3.66       10.34      5.82 o 
  -7  11   4      205.99      178.19     16.17 o 
  -6  11   4        3.58       11.05      5.71 o 
  -5  11   4      129.33      139.79     13.43 o 
  -4  11   4      663.36      631.08     41.37 o 
  -3  11   4      157.42      138.48     12.96 o 
  -2  11   4       19.25       14.74      5.35 o 
  -1  11   4       42.50       38.63      7.37 o 
   0  11   4      239.62      261.40     17.47 o 
   1  11   4       45.40       44.93      8.32 o 
   2  11   4       12.62       14.74      7.49 o 
   3  11   4      224.56      204.10     16.52 o 
   4  11   4        1.97        6.06      5.94 o 
  -8  12   4        1.89        2.14      5.71 o 
  -7  12   4      119.14      109.72     13.67 o 
  -6  12   4       10.13       18.07      6.78 o 
  -5  12   4       84.77      101.99     12.01 o 
  -4  12   4       57.43       51.28      6.42 o 
  -3  12   4        5.70        4.52      4.99 o 
  -2  12   4      560.51      574.03     26.98 o 
  -1  12   4       66.57       65.38      9.15 o 
   0  12   4        2.78        6.30      5.11 o 
   1  12   4      124.26      127.90     14.38 o 
   2  12   4        0.43       -4.04      5.35 o 
   3  12   4      361.42      395.72     23.89 o 
   4  12   4       96.97       95.33     12.48 o 
  -7  13   4      180.04      187.58     17.71 o 
  -6  13   4       25.88       40.18      8.68 o 
  -5  13   4       16.59       19.49      6.42 o 
  -4  13   4       54.26       69.18     10.82 o 
  -3  13   4     1132.20     1114.41     40.06 o 
  -2  13   4        0.39        0.95      4.04 o 
  -1  13   4        8.22       17.36      5.82 o 
   0  13   4       47.06       48.14      9.27 o 
   1  13   4      182.15      212.54     17.59 o 
   2  13   4      150.45      155.96     15.22 o 
   3  13   4      525.39      553.70     29.36 o 
  -6  14   4       57.15       59.55     10.70 o 
  -5  14   4       18.41       17.36      4.62 o 
  -4  14   4       96.84       97.71     12.96 o 
  -3  14   4      148.24      159.17     15.45 o 
  -2  14   4       17.83       12.84      6.30 o 
  -1  14   4       54.59       48.74      9.27 o 
   0  14   4        1.87       -1.43      4.99 o 
   1  14   4       35.43       42.32      9.27 o 
   2  14   4       35.63       46.12      9.39 o 
  -4  15   4        0.31       -5.59      5.59 o 
  -3  15   4       97.86      102.23     13.67 o 
  -2  15   4       86.22       75.96     11.65 o 
  -1  15   4        3.34        8.08      5.11 o 
   0  15   4       24.48       34.35      8.56 o 
   1 -17   5        1.97       -0.24      5.59 o 
   4 -17   5        7.07        2.62      6.54 o 
   0 -16   5        3.19       11.41      6.78 o 
   1 -16   5        3.49       -5.35      5.59 o 
   2 -16   5      328.22      325.71     20.09 o 
   3 -16   5        1.56        2.38      4.75 o 
   4 -16   5       95.53       96.05     12.01 o 
   5 -16   5       10.84        6.78      6.54 o 
  -1 -15   5      580.28      609.57     31.14 o 
   0 -15   5        7.80        5.82      4.87 o 
   1 -15   5        2.36       -3.12      3.12 o 
   2 -15   5       31.24       26.24      4.59 o 
   3 -15   5        0.33        0.36      4.75 o 
   4 -15   5       50.37       48.02      9.51 o 
   5 -15   5       49.28       56.82     10.34 o 
   6 -15   5       21.86       14.38      7.61 o 
  -2 -14   5      189.75      172.84     16.64 o 
  -1 -14   5       59.79       71.80     10.94 o 
   0 -14   5      345.68      389.16     14.55 o 
   1 -14   5      313.47      329.46     12.69 o 
   2 -14   5       35.77       38.17      4.94 o 
   3 -14   5      115.66      123.63     10.22 o 
   4 -14   5        0.19        7.37      5.23 o 
   5 -14   5      138.86      132.78     14.74 o 
   6 -14   5       38.46       53.97     11.29 o 
  -3 -13   5        3.18       -1.66      5.82 o 
  -2 -13   5        9.62        6.66      4.40 o 
  -1 -13   5       55.77       49.53      7.73 o 
   0 -13   5      106.78      118.16      8.38 o 
   1 -13   5        8.46        5.90      4.34 o 
   2 -13   5      465.81      453.73     14.62 o 
   3 -13   5      364.01      380.94     24.13 o 
   4 -13   5      167.97      163.92     14.86 o 
   5 -13   5      244.95      230.01     19.14 o 
   6 -13   5      127.32      137.18     14.86 o 
   7 -13   5       11.94       24.13      9.51 o 
  -4 -12   5      150.52      142.41     16.29 o 
  -3 -12   5        4.12       20.45      6.78 o 
  -2 -12   5      376.63      367.31     12.64 o 
  -1 -12   5       92.62       93.27      6.50 o 
   0 -12   5      594.75      604.33     13.11 o 
   1 -12   5       82.65       74.54      4.65 o 
   2 -12   5       12.69       12.53      2.94 o 
   3 -12   5       93.19       93.51      6.20 o 
   4 -12   5       11.20       11.19      2.77 o 
   5 -12   5      670.53      681.60     31.14 o 
   6 -12   5       14.51       12.24      6.78 o 
   7 -12   5      263.74      285.29     22.94 o 
  -5 -11   5       34.11       37.56      9.75 o 
  -4 -11   5      275.94      262.11     19.97 o 
  -3 -11   5      271.18      270.07     19.38 o 
  -2 -11   5      486.11      502.83     15.27 o 
  -1 -11   5       21.76       21.79      2.66 o 
   0 -11   5       16.49       21.97      2.56 o 
   1 -11   5       61.81       54.16      3.98 o 
   2 -11   5        0.14        0.38      1.78 o 
   3 -11   5      113.00      110.07      6.54 o 
   4 -11   5        3.09        4.61      2.33 o 
   5 -11   5        1.20       -4.99      4.99 o 
   6 -11   5      176.43      189.36     17.12 o 
   7 -11   5      527.35      501.28     29.48 o 
  -6 -10   5       18.56       12.96      6.06 o 
  -5 -10   5       96.79      112.10     13.55 o 
  -4 -10   5      333.57      347.70     21.99 o 
  -3 -10   5       25.91       26.69      3.11 o 
  -2 -10   5      202.14      193.17      8.66 o 
  -1 -10   5       20.79       20.40      2.37 o 
   0 -10   5      552.53      555.34     14.17 o 
   1 -10   5     2207.53     2225.73     26.77 o 
   2 -10   5     1643.43     1610.72     22.29 o 
   3 -10   5      943.58      930.68     20.39 o 
   4 -10   5       91.36       97.29      5.43 o 
   5 -10   5      413.60      348.89     21.28 o 
   6 -10   5       96.64       77.03     10.82 o 
   7 -10   5      600.13      580.80     31.74 o 
   8 -10   5        4.13       31.14      9.15 o 
  -6  -9   5      224.53      219.55     18.54 o 
  -5  -9   5       28.71       16.17      6.78 o 
  -4  -9   5        3.88        5.91      1.65 o 
  -3  -9   5     1534.73     1449.83     29.36 o 
  -2  -9   5      148.50      142.19      8.99 o 
  -1  -9   5       33.16       34.13      2.55 o 
   0  -9   5      305.05      314.51      7.69 o 
   1  -9   5     2182.81     2184.98     25.66 o 
   2  -9   5      300.51      308.46      8.43 o 
   3  -9   5      207.73      195.50      7.47 o 
   4  -9   5     1272.90     1223.04     20.69 o 
   5  -9   5      258.96      213.97     16.64 o 
   6  -9   5       10.80       14.62      6.89 o 
   7  -9   5        0.14        2.97      5.47 o 
   8  -9   5      112.07      104.49     14.62 o 
  -7  -8   5       72.71       78.57     12.01 o 
  -6  -8   5       62.55       80.71     11.77 o 
  -5  -8   5       88.97       77.03     10.58 o 
  -4  -8   5      140.74       98.19     17.06 o 
  -3  -8   5      177.11      158.44      5.59 o 
  -2  -8   5      607.90      612.43     12.17 o 
  -1  -8   5      279.47      281.34      8.05 o 
   0  -8   5      168.24      168.03      5.26 o 
   1  -8   5      262.58      247.98      6.91 o 
   2  -8   5      254.58      265.82      7.46 o 
   3  -8   5       60.97       70.05      3.86 o 
   4  -8   5      336.81      337.97      9.27 o 
   5  -8   5      598.84      530.88     25.79 o 
   6  -8   5       10.07       10.58      6.06 o 
   7  -8   5       73.90       72.27     11.77 o 
   8  -8   5      113.42      106.27     14.38 o 
  -8  -7   5       57.00       27.34      7.96 o 
  -7  -7   5      124.62      135.99     14.62 o 
  -6  -7   5      631.29      611.00     29.12 o 
  -5  -7   5      192.34      202.91     15.69 o 
  -4  -7   5      148.14       83.55     31.14 o 
  -3  -7   5      295.60      237.36     28.89 o 
  -2  -7   5       27.77       26.21      3.33 o 
  -1  -7   5     1179.16     1111.65     12.99 o 
   0  -7   5     2491.33     2535.65     25.73 o 
   1  -7   5      418.05      436.73      7.76 o 
   2  -7   5       34.10       45.40      2.48 o 
   3  -7   5      368.93      354.07      6.85 o 
   4  -7   5      670.62      717.85     18.07 o 
   5  -7   5      465.98      417.69     18.66 o 
   6  -7   5      385.69      372.18     22.70 o 
   7  -7   5      129.33      158.45     16.05 o 
   8  -7   5       48.45       69.66     12.60 o 
  -8  -6   5       10.01       -2.14      5.94 o 
  -7  -6   5      568.48      551.68     28.17 o 
  -6  -6   5       23.95       20.80      5.35 o 
  -5  -6   5      178.94      110.99     16.71 o 
  -4  -6   5       77.02       75.25      8.92 o 
  -3  -6   5      163.48      167.96     12.01 o 
  -2  -6   5     2568.64     2357.49     98.54 o 
  -1  -6   5      214.35      216.70      6.53 o 
   0  -6   5      109.43      127.57      4.50 o 
   1  -6   5     2296.29     2450.84     22.05 o 
   2  -6   5      460.43      422.54      7.38 o 
   3  -6   5        1.38        2.51      1.13 o 
   4  -6   5      255.23      265.70     11.59 o 
   5  -6   5      567.43      567.50     11.84 o 
   6  -6   5      123.48      117.10      4.78 o 
   7  -6   5       26.65       40.77      9.15 o 
   8  -6   5        0.45       12.36      7.25 o 
  -9  -5   5        0.51       -3.09      4.99 o 
  -8  -5   5        1.71        0.36      4.99 o 
  -7  -5   5       53.82       57.53      9.75 o 
  -6  -5   5        6.59        6.19      1.39 o 
  -5  -5   5      435.44      347.24     18.04 o 
  -4  -5   5      106.96      118.63     10.34 o 
  -3  -5   5     1111.79     1167.55     32.10 o 
  -2  -5   5     1698.29     1797.68     39.82 o 
  -1  -5   5      103.79      105.41      4.44 o 
   0  -5   5     2140.52     2208.67     23.56 o 
   1  -5   5     1069.18     1122.23     19.97 o 
   2  -5   5      337.24      398.93      7.02 o 
   3  -5   5        0.15        1.70      1.67 o 
   4  -5   5     1527.90     1450.46     27.76 o 
   5  -5   5     1251.28     1189.42     20.47 o 
   6  -5   5     1487.60     1514.18     54.68 o 
   7  -5   5       33.93       24.25      7.85 o 
   8  -5   5       74.24       99.26     13.55 o 
  -9  -4   5       77.25       67.99     10.10 o 
  -8  -4   5        8.48       10.10      4.52 o 
  -7  -4   5      213.13      200.53      8.70 o 
  -6  -4   5       80.48       58.49      3.19 o 
  -5  -4   5      767.53      747.39     11.34 o 
  -4  -4   5      142.12      115.69     26.39 o 
  -3  -4   5      815.25      822.70     25.20 o 
  -2  -4   5       40.00       27.10      4.40 o 
  -1  -4   5       33.96       36.80      3.41 o 
   0  -4   5       31.52       51.23      2.21 o 
   1  -4   5     1099.86     1264.59     13.39 o 
   2  -4   5      539.38      490.03      7.88 o 
   3  -4   5      845.67      886.34     20.24 o 
   4  -4   5       35.96       38.04      2.88 o 
   5  -4   5      836.81      845.29     17.66 o 
   6  -4   5      262.93      278.25     10.26 o 
   7  -4   5       18.68       15.22      7.25 o 
   8  -4   5        1.68       -2.73      5.71 o 
 -10  -3   5      391.32      446.48     26.39 o 
  -9  -3   5      145.14      119.35     12.96 o 
  -8  -3   5      115.33      126.60     12.72 o 
  -7  -3   5       18.84       27.21      3.60 o 
  -6  -3   5     2628.82     2610.26     27.68 o 
  -5  -3   5       81.90       87.88      3.23 o 
  -4  -3   5      302.31      284.92      6.40 o 
  -3  -3   5     5208.11     5427.64     86.30 o 
  -2  -3   5       13.63       16.05      3.45 o 
  -1  -3   5      873.41      940.11     13.13 o 
   0  -3   5        0.69        4.69      0.89 o 
   1  -3   5      747.77      665.69      8.81 o 
   2  -3   5     1153.53     1231.66     48.40 o 
   3  -3   5      750.29      767.29     19.38 o 
   4  -3   5       29.61       28.99      2.45 o 
   5  -3   5      252.09      221.40      9.06 o 
   6  -3   5       56.42       49.04      4.95 o 
   7  -3   5       55.73       53.73     10.58 o 
   8  -3   5      189.80      189.48     18.54 o 
  -9  -2   5      508.70      537.77     26.27 o 
  -8  -2   5      404.92      388.35     19.85 o 
  -7  -2   5       23.98       21.68      2.51 o 
  -6  -2   5        0.17        0.02      1.34 o 
  -5  -2   5        0.97        0.22      0.96 o 
  -4  -2   5     1169.65     1112.72     11.63 o 
  -3  -2   5      326.60      324.39      6.11 o 
  -2  -2   5       68.32       68.93      1.97 o 
  -1  -2   5      254.04      250.97      4.52 o 
   0  -2   5      195.15      164.98      4.25 o 
   1  -2   5     1858.05     1863.56     17.41 o 
   2  -2   5      191.66      234.56      7.55 o 
   3  -2   5        0.07        4.70      1.93 o 
   4  -2   5      328.05      303.33      8.37 o 
   5  -2   5        0.43       -0.14      2.97 o 
   6  -2   5        5.76        9.27      5.82 o 
   7  -2   5      578.71      561.43     30.07 o 
   8  -2   5      132.32      130.16     15.81 o 
  -9  -1   5      440.78      425.60     15.16 o 
  -8  -1   5       75.33       65.82     11.05 o 
  -7  -1   5      231.45      203.80      6.81 o 
  -6  -1   5      667.45      668.64     11.89 o 
  -5  -1   5       94.95       90.72      3.01 o 
  -4  -1   5       54.41       76.19      2.44 o 
  -3  -1   5      617.58      655.56     10.90 o 
  -2  -1   5      190.34      183.26      7.64 o 
  -1  -1   5       61.44       76.16      2.63 o 
   0  -1   5       63.91       52.67      2.52 o 
   1  -1   5     7074.58     7181.16     72.03 o 
   2  -1   5     4855.30     5274.57     57.20 o 
   3  -1   5      627.41      643.21     21.16 o 
   4  -1   5      245.75      270.86     10.38 o 
   5  -1   5     1037.40      989.96     32.21 o 
   6  -1   5      417.83      448.48     16.77 o 
   7  -1   5       83.70       74.18     11.05 o 
   8  -1   5       26.55       33.05      7.96 o 
  -9   0   5      101.73      107.68      7.56 o 
  -8   0   5      113.43      109.58      7.26 o 
  -7   0   5      245.91      245.53      7.71 o 
  -6   0   5     1269.60     1205.03     15.03 o 
  -5   0   5     1126.29     1079.38     11.85 o 
  -4   0   5      239.61      248.59      5.41 o 
  -3   0   5      268.20      269.22      5.21 o 
  -2   0   5     2038.68     2113.82     20.51 o 
  -1   0   5     1164.57     1186.56     13.71 o 
   0   0   5       64.18       50.28      2.65 o 
   1   0   5       15.68       24.84      2.65 o 
   2   0   5       30.84       31.38      4.75 o 
   3   0   5     2443.91     2499.02     49.69 o 
   4   0   5       42.16       43.74      6.42 o 
   5   0   5      648.49      643.80     25.56 o 
   6   0   5       99.76       84.47     12.84 o 
   7   0   5       22.63       20.59      5.05 o 
   8   0   5      550.69      508.29     29.96 o 
 -10   1   5      163.58      145.97     13.67 o 
  -9   1   5       30.69       38.43      5.03 o 
  -8   1   5      799.71      812.67     29.66 o 
  -7   1   5      368.77      343.99      9.34 o 
  -6   1   5      543.41      497.32      8.19 o 
  -5   1   5       59.38       58.37      3.71 o 
  -4   1   5       68.59       84.12      3.22 o 
  -3   1   5     4721.42     4607.59     37.51 o 
  -2   1   5        3.98        5.87      1.10 o 
  -1   1   5      453.96      413.53      7.55 o 
   0   1   5     1545.60     1615.33     31.38 o 
   1   1   5     2882.30     3206.54     54.44 o 
   2   1   5      237.46      291.83     13.31 o 
   3   1   5      103.16      110.63      6.34 o 
   4   1   5       75.84       92.24      9.03 o 
   5   1   5       12.00       22.82      5.94 o 
   6   1   5      153.34      139.55     12.72 o 
   7   1   5      134.37      154.73     11.03 o 
   8   1   5      110.14       98.42     14.38 o 
 -10   2   5       40.30       63.83      9.39 o 
  -9   2   5       96.41       88.87      8.50 o 
  -8   2   5       97.45       99.25      6.66 o 
  -7   2   5       70.76       95.78      4.35 o 
  -6   2   5       35.12       33.84      2.47 o 
  -5   2   5       13.74       19.33      1.92 o 
  -4   2   5      162.09      170.68      4.69 o 
  -3   2   5     3467.69     3438.88     28.35 o 
  -2   2   5       64.56       51.52      2.61 o 
  -1   2   5     2133.63     2199.46     39.35 o 
   0   2   5        1.31        0.83      2.14 o 
   1   2   5     2226.63     2330.22     44.22 o 
   2   2   5     2029.35     1910.13     40.89 o 
   3   2   5       29.09       42.23      4.19 o 
   4   2   5     1422.19     1370.10     37.44 o 
   5   2   5     1283.63     1325.76     39.47 o 
   6   2   5      758.90      793.58     31.50 o 
   7   2   5       29.79       48.00      6.37 o 
   8   2   5       92.95      115.69     18.37 o 
 -10   3   5      298.40      281.37     19.85 o 
  -9   3   5        8.94        9.45      2.94 o 
  -8   3   5      203.90      226.05      9.76 o 
  -7   3   5        1.50        2.54      1.96 o 
  -6   3   5      742.38      717.33     12.25 o 
  -5   3   5       54.38       65.44      3.17 o 
  -4   3   5       43.09       40.17      2.50 o 
  -3   3   5     1161.35     1117.37     13.39 o 
  -2   3   5     1135.04     1212.99     17.94 o 
  -1   3   5      527.95      547.20     17.77 o 
   0   3   5      120.97      148.83      8.92 o 
   1   3   5     1375.32     1407.07     32.69 o 
   2   3   5      278.60      290.90     10.00 o 
   3   3   5       53.11       51.71      6.78 o 
   4   3   5     3190.84     2938.96     61.34 o 
   5   3   5        2.88        8.92      3.80 o 
   6   3   5      278.63      276.37     18.54 o 
   7   3   5        2.46        7.26      3.98 o 
   8   3   5      132.02      145.71     11.44 o 
 -11   4   5      104.15      127.31     14.26 o 
 -10   4   5        0.22        1.43      5.47 o 
  -9   4   5       15.33       11.77      5.23 o 
  -8   4   5      101.40       84.59      6.08 o 
  -7   4   5        1.69        2.53      2.31 o 
  -6   4   5      221.62      200.94      5.76 o 
  -5   4   5      177.88      176.62      5.24 o 
  -4   4   5     2558.57     2572.68     24.23 o 
  -3   4   5      355.98      384.50      8.64 o 
  -2   4   5      590.48      628.48     14.04 o 
  -1   4   5      447.49      427.70     16.05 o 
   0   4   5      185.78      174.86     10.34 o 
   1   4   5      376.87      347.22     15.33 o 
   2   4   5      270.53      272.38     10.17 o 
   3   4   5      139.45      140.62     10.82 o 
   4   4   5      215.77      201.60     14.03 o 
   5   4   5       59.95       61.93      8.56 o 
   6   4   5      127.52      112.45     13.08 o 
   7   4   5        0.19        1.90      4.28 o 
 -11   5   5        0.25       -1.43      7.25 o 
 -10   5   5        5.29        4.04      5.82 o 
  -9   5   5        4.71        5.71      5.23 o 
  -8   5   5      139.50      147.02     17.18 o 
  -7   5   5       17.70       19.15      5.52 o 
  -6   5   5      607.01      574.16     11.18 o 
  -5   5   5      301.70      318.67      8.54 o 
  -4   5   5        0.18        3.22      1.69 o 
  -3   5   5      171.91      150.48      6.92 o 
  -2   5   5      719.23      672.60     23.89 o 
  -1   5   5      882.12      964.52     26.86 o 
   0   5   5     2469.32     2412.84     48.74 o 
   1   5   5     1769.63     1826.17     29.50 o 
   2   5   5      311.77      293.02     15.45 o 
   3   5   5       23.53       14.98      4.52 o 
   4   5   5      108.97      105.44     10.70 o 
   5   5   5      128.89      108.05     11.53 o 
   6   5   5       50.01       45.41      9.87 o 
   7   5   5       43.44       65.38     10.82 o 
 -10   6   5       96.86      104.01     13.08 o 
  -9   6   5      157.59      151.92     14.74 o 
  -8   6   5       32.30       25.44      6.78 o 
  -7   6   5      676.58      652.48     15.24 o 
  -6   6   5      373.27      404.25     11.48 o 
  -5   6   5        0.61        0.75      2.02 o 
  -4   6   5      970.47      923.96     20.99 o 
  -3   6   5        1.28        2.75      1.67 o 
  -2   6   5     1205.38     1228.65     32.81 o 
  -1   6   5      318.56      288.02     14.50 o 
   0   6   5      728.16      728.95     14.09 o 
   1   6   5      438.96      453.61     19.61 o 
   2   6   5      409.11      363.86     18.07 o 
   3   6   5        8.36       18.19      4.87 o 
   4   6   5       59.49       70.73      8.92 o 
   5   6   5      476.04      471.68     24.61 o 
   6   6   5       72.25       86.30     11.41 o 
   7   6   5       26.39       17.47      6.30 o 
 -10   7   5       86.73      110.79     13.31 o 
  -9   7   5       16.48       24.96      6.78 o 
  -8   7   5       73.90       78.93     10.58 o 
  -7   7   5      150.28      148.27      6.82 o 
  -6   7   5       54.90       53.33      4.99 o 
  -5   7   5        5.44        2.81      1.96 o 
  -4   7   5      187.92      180.68      8.04 o 
  -3   7   5       13.73       23.33      2.74 o 
  -2   7   5      120.46      125.25      8.20 o 
  -1   7   5        7.45        5.72      2.60 o 
   0   7   5      421.79      409.51     18.78 o 
   1   7   5     3337.15     3206.42     64.90 o 
   2   7   5      256.49      252.60     15.81 o 
   3   7   5      492.54      472.39     22.59 o 
   4   7   5      204.51      193.52     15.45 o 
   5   7   5        0.89       -6.42      6.42 o 
   6   7   5      133.13      146.57     14.98 o 
 -10   8   5       70.15       73.22     11.77 o 
  -9   8   5       69.33       81.66     11.53 o 
  -8   8   5      201.11      195.90     16.76 o 
  -7   8   5      358.52      334.26     20.45 o 
  -6   8   5       99.21       96.57      5.89 o 
  -5   8   5     1496.58     1458.68     25.79 o 
  -4   8   5      151.94      132.26      7.25 o 
  -3   8   5        4.19        6.76      2.02 o 
  -2   8   5      598.72      542.17     22.59 o 
  -1   8   5       10.10       12.01      4.04 o 
   0   8   5       54.90       53.25      7.61 o 
   1   8   5        0.60       -3.92      3.92 o 
   2   8   5      957.89      890.58     31.74 o 
   3   8   5       35.09       33.16      6.42 o 
   4   8   5      424.75      437.80     24.01 o 
   5   8   5      153.89      176.40     15.45 o 
   6   8   5      249.11      280.30     20.80 o 
  -9   9   5       23.49       32.33      8.92 o 
  -8   9   5      100.12      109.96     12.84 o 
  -7   9   5       15.84       18.90      6.66 o 
  -6   9   5      207.36      210.51      8.84 o 
  -5   9   5       54.07       64.63      5.64 o 
  -4   9   5      597.11      540.41     22.41 o 
  -3   9   5     1497.58     1416.46     40.53 o 
  -2   9   5      176.38      172.24     13.31 o 
  -1   9   5       25.74       24.13      6.06 o 
   0   9   5      670.79      644.87     26.39 o 
   1   9   5       49.86       45.17      7.49 o 
   2   9   5      271.41      307.04     18.66 o 
   3   9   5      224.16      198.63     16.64 o 
   4   9   5       98.95      117.92     13.08 o 
   5   9   5       12.95       19.61      7.25 o 
  -9  10   5       49.91       48.97     10.46 o 
  -8  10   5       48.18       49.45      9.39 o 
  -7  10   5        0.56       -2.97      4.64 o 
  -6  10   5       20.52       27.70      7.61 o 
  -5  10   5        3.33        6.01      3.27 o 
  -4  10   5       68.93       74.11      5.24 o 
  -3  10   5       92.84       84.04     10.22 o 
  -2  10   5        1.55        4.99      4.16 o 
  -1  10   5      221.32      210.40     15.22 o 
   0  10   5       20.98       23.18      6.18 o 
   1  10   5       18.49       16.88      5.82 o 
   2  10   5      122.13      104.84     12.12 o 
   3  10   5      324.19      331.29     20.92 o 
   4  10   5      141.18      156.55     15.22 o 
   5  10   5       81.73       68.23     11.53 o 
  -8  11   5        0.02        9.99      6.30 o 
  -7  11   5       44.64       37.44      9.15 o 
  -6  11   5      851.39      836.61     34.12 o 
  -5  11   5       53.31       47.55      8.20 o 
  -4  11   5        2.75        9.88      3.69 o 
  -3  11   5        7.56        2.02      4.16 o 
  -2  11   5        0.72       -3.21      4.52 o 
  -1  11   5      190.75      210.52     15.81 o 
   0  11   5        0.46        5.71      4.40 o 
   1  11   5      323.45      318.10     20.09 o 
   2  11   5        5.44       11.77      4.99 o 
   3  11   5       21.40       18.19      6.78 o 
   4  11   5      187.02      196.49     17.71 o 
  -8  12   5       15.04       24.96      7.25 o 
  -7  12   5      473.35      535.27     28.89 o 
  -6  12   5        1.35        4.40      6.30 o 
  -5  12   5        9.93        5.23      4.52 o 
  -4  12   5      142.50      137.77     13.91 o 
  -3  12   5      503.41      500.21     25.91 o 
  -2  12   5        2.97        3.68      4.04 o 
  -1  12   5       73.85       64.19     10.10 o 
   0  12   5        0.11       12.12      6.30 o 
   1  12   5       49.11       56.46      9.27 o 
   2  12   5       31.52       26.39      7.37 o 
   3  12   5      149.27      142.53     15.10 o 
  -7  13   5       38.37       51.35     10.82 o 
  -6  13   5      101.94      129.45     14.62 o 
  -5  13   5      222.77      210.70     12.57 o 
  -4  13   5      130.33      123.98     13.91 o 
  -3  13   5       44.89       52.18      9.27 o 
  -2  13   5       18.04       23.77      6.54 o 
  -1  13   5        0.06       -1.43      4.52 o 
   0  13   5      548.54      578.42     29.48 o 
   1  13   5       18.65       17.24      6.89 o 
   2  13   5       18.72       18.42      7.85 o 
  -6  14   5        1.43        5.11      5.35 o 
  -5  14   5       85.89      105.20     14.15 o 
  -4  14   5       15.21       11.65      7.01 o 
  -3  14   5      166.66      186.98     17.36 o 
  -2  14   5        6.54        3.09      5.23 o 
  -1  14   5      178.45      178.54     17.00 o 
   0  14   5      341.95      397.74     25.56 o 
   1  14   5        2.64       -2.14      6.30 o 
  -3  15   5       15.86       19.02      7.13 o 
   0 -16   6      274.24      285.53     21.40 o 
   1 -16   6       74.37       68.23      9.99 o 
   3 -16   6        0.10       -0.95      5.23 o 
   4 -16   6       32.80       42.32      8.44 o 
   5 -16   6      446.68      463.95     27.46 o 
  -1 -15   6      162.51      151.44     15.69 o 
   0 -15   6       38.61       31.38      7.25 o 
   1 -15   6        1.96        4.64      4.87 o 
   2 -15   6       94.79       91.45      7.14 o 
   3 -15   6       33.47       44.70      8.08 o 
   4 -15   6      139.17      129.69     14.03 o 
   5 -15   6       96.21       99.26     13.31 o 
   6 -15   6       32.73       19.02      6.42 o 
  -2 -14   6       10.88        7.49      6.18 o 
  -1 -14   6        8.07        1.66      5.59 o 
   0 -14   6      105.02      116.50      7.93 o 
   1 -14   6       75.75       95.69      7.11 o 
   2 -14   6      480.46      507.14     24.01 o 
   3 -14   6        3.39        4.63      2.71 o 
   4 -14   6      223.93      228.35     17.71 o 
   5 -14   6      219.81      199.23     18.90 o 
   6 -14   6       33.18       41.37     10.82 o 
  -3 -13   6      156.96      177.47     17.47 o 
  -2 -13   6      268.42      243.92     19.26 o 
  -1 -13   6      117.53      119.82     13.08 o 
   0 -13   6      397.09      422.78     14.39 o 
   1 -13   6      359.37      379.12     13.13 o 
   2 -13   6      135.66      132.32      7.94 o 
   3 -13   6      198.05      220.74     11.23 o 
   4 -13   6      564.86      563.09     27.58 o 
   5 -13   6        0.13       -2.38      5.94 o 
   6 -13   6        7.75        8.56      6.18 o 
  -4 -12   6      126.47      137.18     15.69 o 
  -3 -12   6      227.72      261.40     19.97 o 
  -2 -12   6      775.63      810.94     33.64 o 
  -1 -12   6       19.27       19.22      6.00 o 
   0 -12   6       92.33       96.18      6.36 o 
   1 -12   6       10.90        8.99      4.47 o 
   2 -12   6        0.17        3.21      2.65 o 
   3 -12   6      465.45      473.31     14.31 o 
   4 -12   6      134.37      139.83      9.63 o 
   5 -12   6        4.43        3.68      5.11 o 
   6 -12   6       72.90       73.70     12.48 o 
   7 -12   6       37.18       34.12     10.10 o 
  -5 -11   6       16.15        6.42      6.78 o 
  -4 -11   6       75.16       88.56     12.12 o 
  -3 -11   6       13.47       13.19      5.94 o 
  -2 -11   6        7.32        8.17      2.64 o 
  -1 -11   6      569.82      585.97     11.32 o 
   0 -11   6      434.23      440.87     10.06 o 
   1 -11   6      534.27      515.50     11.61 o 
   2 -11   6      517.49      533.35     12.37 o 
   3 -11   6       28.78       27.15      6.89 o 
   4 -11   6      470.12      507.80     26.21 o 
   5 -11   6        7.42        6.30      4.64 o 
   6 -11   6        7.82       27.10      7.61 o 
   7 -11   6      176.80      165.35     17.59 o 
  -5 -10   6       23.18       18.07      7.25 o 
  -4 -10   6       38.28       55.99      9.63 o 
  -3 -10   6       38.67       38.26      2.88 o 
  -2 -10   6      194.88      195.58      9.39 o 
  -1 -10   6       74.11       78.35      3.81 o 
   0 -10   6       66.48       64.92      3.69 o 
   1 -10   6      184.68      184.96      6.61 o 
   2 -10   6      280.36      263.44      8.22 o 
   3 -10   6       25.85       22.26      3.25 o 
   4 -10   6        8.24        6.32      4.64 o 
   5 -10   6       86.42       76.31     10.58 o 
   6 -10   6        0.88        8.56      5.71 o 
   7 -10   6      150.23      155.48     17.00 o 
  -6  -9   6      210.65      183.42     17.47 o 
  -5  -9   6      229.90      258.66     19.61 o 
  -4  -9   6       50.10       47.31      8.68 o 
  -3  -9   6      153.21      116.16     15.22 o 
  -2  -9   6      747.25      724.58     16.40 o 
  -1  -9   6      646.03      603.27     24.13 o 
   0  -9   6     2376.66     2354.75     32.53 o 
   1  -9   6      284.79      264.26     11.00 o 
   2  -9   6       28.09       32.18      3.83 o 
   3  -9   6       50.64       56.15      4.50 o 
   4  -9   6     1191.49     1153.65     21.09 o 
   5  -9   6      116.91       92.12     11.65 o 
   6  -9   6      177.12      186.86     17.24 o 
   7  -9   6      261.59      281.96     22.35 o 
   8  -9   6        4.03        3.92      7.61 o 
  -7  -8   6        7.25       -1.19      6.78 o 
  -6  -8   6        4.21        2.73      4.87 o 
  -5  -8   6      100.76      111.86     12.72 o 
  -4  -8   6        4.91        6.89      3.92 o 
  -3  -8   6      632.93      614.09     26.03 o 
  -2  -8   6      356.95      378.34      8.82 o 
  -1  -8   6      336.57      368.88      8.82 o 
   0  -8   6     1558.62     1582.36     43.21 o 
   1  -8   6      254.27      255.23      7.72 o 
   2  -8   6     1099.48     1119.26     14.43 o 
   3  -8   6       10.97       13.33      1.98 o 
   4  -8   6       44.36       37.62      3.37 o 
   5  -8   6      930.94      938.91     16.22 o 
   6  -8   6      469.19      458.96     26.15 o 
   7  -8   6       31.61       21.87      7.49 o 
   8  -8   6       76.83       90.82     15.10 o 
  -7  -7   6      204.24      210.76     17.95 o 
  -6  -7   6      390.92      386.33     23.30 o 
  -5  -7   6      481.34      460.86     24.01 o 
  -4  -7   6       47.57       55.99      8.44 o 
  -3  -7   6      898.01      860.15     29.84 o 
  -2  -7   6       24.04       22.16      3.40 o 
  -1  -7   6       31.51       36.18      1.92 o 
   0  -7   6       64.06       86.24      3.32 o 
   1  -7   6     3065.29     3051.62     38.62 o 
   2  -7   6      266.35      229.43      5.77 o 
   3  -7   6        8.08        5.54      1.42 o 
   4  -7   6      145.34      157.66      6.60 o 
   5  -7   6       75.73       89.01      4.74 o 
   6  -7   6       50.43       67.76     11.17 o 
   7  -7   6      291.95      335.33     24.01 o 
   8  -7   6       76.19       93.31     14.62 o 
  -8  -6   6       45.06       38.99      9.03 o 
  -7  -6   6      183.61      186.63     16.29 o 
  -6  -6   6       12.25       19.14      5.82 o 
  -5  -6   6      302.99      315.96     18.90 o 
  -4  -6   6     2087.70     2039.23     50.28 o 
  -3  -6   6        0.02       -3.45      3.68 o 
  -2  -6   6      227.96      241.24      9.71 o 
  -1  -6   6      318.23      320.10      5.45 o 
   0  -6   6     1385.72     1350.07     21.07 o 
   1  -6   6      699.55      697.35     10.13 o 
   2  -6   6      830.57      818.78     11.86 o 
   3  -6   6      345.15      335.10     10.91 o 
   4  -6   6       25.56       23.98      3.05 o 
   5  -6   6      152.92      142.69     14.68 o 
   6  -6   6      740.63      673.05     31.26 o 
   7  -6   6      415.84      388.94     25.32 o 
   8  -6   6      500.82      479.64     30.43 o 
  -9  -5   6       18.99       16.40      7.96 o 
  -8  -5   6        5.16       -0.71      4.75 o 
  -7  -5   6       29.09       31.86      6.78 o 
  -6  -5   6        6.35        1.78      3.80 o 
  -5  -5   6       60.60       58.60      8.44 o 
  -4  -5   6      278.61      254.38     15.22 o 
  -3  -5   6       62.31       64.68      5.25 o 
  -2  -5   6        0.24        1.90      2.62 o 
  -1  -5   6      700.14      768.31     17.26 o 
   0  -5   6      125.83      131.67      3.83 o 
   1  -5   6      284.68      267.36      5.86 o 
   2  -5   6      155.89      129.57      4.24 o 
   3  -5   6      835.54      894.52     27.46 o 
   4  -5   6       51.49       47.97      3.91 o 
   5  -5   6     1087.77     1075.57     20.60 o 
   6  -5   6      286.57      282.73     11.77 o 
   7  -5   6      212.34      219.20     19.14 o 
   8  -5   6       38.01       24.13      7.49 o 
  -9  -4   6        5.85        2.85      4.99 o 
  -8  -4   6        9.68        9.87      4.99 o 
  -7  -4   6     1174.33     1184.78     39.58 o 
  -6  -4   6        0.25       -0.24      0.98 o 
  -5  -4   6        5.61        4.98      1.02 o 
  -4  -4   6      102.94      103.11      6.95 o 
  -3  -4   6       12.86       18.78      4.28 o 
  -2  -4   6       43.09       54.92      6.30 o 
  -1  -4   6       51.60       74.11      2.61 o 
   0  -4   6    12558.39    12954.07     85.90 o 
   1  -4   6        0.95        3.71      1.12 o 
   2  -4   6       63.74       68.04      4.21 o 
   3  -4   6     2490.09     2552.35     30.87 o 
   4  -4   6      111.18      116.36      6.26 o 
   5  -4   6      376.64      382.88     12.12 o 
   6  -4   6       30.86       22.89      3.61 o 
   7  -4   6      488.91      569.98     30.67 o 
   8  -4   6      590.01      589.60     33.40 o 
 -10  -3   6      228.92      225.14     18.90 o 
  -9  -3   6        0.59        1.43      4.52 o 
  -8  -3   6     1142.55     1114.77     38.87 o 
  -7  -3   6       32.98       19.38      6.00 o 
  -6  -3   6      142.14      140.39      4.40 o 
  -5  -3   6      212.45      187.09      5.55 o 
  -4  -3   6     1580.84     1569.82     33.46 o 
  -3  -3   6     3306.33     3379.02     61.58 o 
  -2  -3   6      288.77      254.22      5.62 o 
  -1  -3   6      683.47      707.88     17.23 o 
   0  -3   6     1433.38     1415.61     14.36 o 
   1  -3   6      623.44      588.38      8.85 o 
   2  -3   6      169.22      166.47      8.64 o 
   3  -3   6        1.96        2.34      1.47 o 
   4  -3   6      374.89      354.83      9.71 o 
   5  -3   6      465.10      417.78     13.91 o 
   6  -3   6      125.07       92.15      7.61 o 
   7  -3   6      227.84      218.01     19.38 o 
   8  -3   6        3.23       -5.35      7.61 o 
 -10  -2   6       20.85       20.09      7.85 o 
  -9  -2   6       57.65       50.64      8.68 o 
  -8  -2   6        0.07        2.70      2.68 o 
  -7  -2   6      173.23      169.92      5.93 o 
  -6  -2   6      818.21      832.20     12.68 o 
  -5  -2   6       18.17       22.28      1.63 o 
  -4  -2   6      455.02      446.87      8.27 o 
  -3  -2   6     1297.01     1260.24     16.27 o 
  -2  -2   6        0.26        2.75      0.75 o 
  -1  -2   6     9490.90     9450.59     72.79 o 
   0  -2   6     2529.54     2698.22     28.91 o 
   1  -2   6        1.86        7.12      1.41 o 
   2  -2   6       52.65       43.06      3.05 o 
   3  -2   6      478.45      465.27     10.43 o 
   4  -2   6       34.21       32.70      3.73 o 
   5  -2   6      739.80      719.99     19.78 o 
   6  -2   6        1.34        2.48      2.51 o 
   7  -2   6        0.32       -3.57      6.30 o 
   8  -2   6       16.95       17.83      8.68 o 
  -9  -1   6        1.00        1.31      4.16 o 
  -8  -1   6      330.17      319.94     12.11 o 
  -7  -1   6       83.82       70.68      4.10 o 
  -6  -1   6      897.01      915.75     14.07 o 
  -5  -1   6      145.11      155.95      3.85 o 
  -4  -1   6        1.20        1.29      1.02 o 
  -3  -1   6      321.43      327.05      6.18 o 
  -2  -1   6      358.59      386.40      6.69 o 
  -1  -1   6     2515.79     2468.04     23.84 o 
   0  -1   6     2658.46     2683.59     26.59 o 
   1  -1   6       23.48       21.51      2.19 o 
   2  -1   6        4.51        6.00      2.15 o 
   3  -1   6      350.59      354.62      9.26 o 
   4  -1   6     1288.29     1245.67     24.14 o 
   5  -1   6      141.22      145.85     12.36 o 
   6  -1   6       87.36       75.35      7.22 o 
   7  -1   6      410.30      408.80     26.15 o 
   8  -1   6      523.24      617.30     34.47 o 
  -9   0   6      441.81      440.28     15.31 o 
  -8   0   6      124.68      141.92      9.27 o 
  -7   0   6      231.91      229.42      7.33 o 
  -6   0   6       68.81       75.05      3.12 o 
  -5   0   6      127.83      127.43      4.28 o 
  -4   0   6     3045.42     3008.60     26.06 o 
  -3   0   6     1075.76     1160.43     12.79 o 
  -2   0   6      679.16      653.23      9.84 o 
  -1   0   6      711.29      708.09     10.61 o 
   1   0   6      373.05      317.42     17.36 o 
   2   0   6        7.57        6.49      2.26 o 
   3   0   6     1236.52     1180.09     31.08 o 
   4   0   6        9.66       13.79      4.87 o 
   5   0   6       60.47       60.62      8.44 o 
   6   0   6      226.33      257.71     17.83 o 
   7   0   6      137.88      144.04     10.64 o 
   8   0   6      102.72      101.16     14.50 o 
  -9   1   6        2.83        4.27      2.80 o 
  -8   1   6       99.99       81.97      6.95 o 
  -7   1   6       62.78       49.13      3.10 o 
  -6   1   6      452.11      457.45      9.10 o 
  -5   1   6      188.62      187.65      5.33 o 
  -4   1   6      164.26      167.64      4.73 o 
  -3   1   6      143.10      127.47      3.90 o 
  -2   1   6       57.24       74.37      3.41 o 
  -1   1   6      453.92      514.55      9.29 o 
   0   1   6      290.74      301.56     10.16 o 
   1   1   6      397.31      392.54     11.16 o 
   2   1   6      116.39      139.32      9.75 o 
   3   1   6      318.60      293.60     15.69 o 
   4   1   6       37.25       32.81      6.18 o 
   5   1   6      263.55      265.08     17.12 o 
   6   1   6      173.37      151.08     13.91 o 
   7   1   6        0.44        0.71      3.86 o 
   8   1   6       21.95       19.38      9.15 o 
 -10   2   6        0.09       12.36      6.18 o 
  -9   2   6       88.15       80.01      6.95 o 
  -8   2   6       12.58       18.73      3.72 o 
  -7   2   6      828.06      796.50     15.58 o 
  -6   2   6      330.62      312.15      7.46 o 
  -5   2   6        2.77        8.85      1.62 o 
  -4   2   6     5990.81     6004.26     45.98 o 
  -3   2   6      159.43      168.84      4.21 o 
  -2   2   6      417.43      447.85      7.84 o 
  -1   2   6      312.37      302.45      8.66 o 
   0   2   6     5690.50     5631.62     86.18 o 
   1   2   6       39.71       73.70      7.01 o 
   2   2   6      202.90      183.67      8.50 o 
   3   2   6     1048.35     1000.30     30.19 o 
   4   2   6      909.79      867.28     29.96 o 
   5   2   6        1.96       -1.19      3.80 o 
   6   2   6      223.20      235.13     17.83 o 
   7   2   6      330.45      339.68     16.61 o 
 -10   3   6      228.64      221.46     17.12 o 
  -9   3   6       26.68       27.23      4.16 o 
  -8   3   6        0.67        1.99      3.63 o 
  -7   3   6      214.45      196.10      8.92 o 
  -6   3   6      581.68      589.48     10.53 o 
  -5   3   6     1731.51     1788.14     19.74 o 
  -4   3   6     1761.60     1816.40     19.41 o 
  -3   3   6       35.74       38.51      2.18 o 
  -2   3   6     1322.16     1388.44     18.35 o 
  -1   3   6       81.13       67.99      6.30 o 
   0   3   6      197.18      217.77     11.41 o 
   1   3   6       88.14       64.43      6.66 o 
   2   3   6      251.87      216.09      9.20 o 
   3   3   6       22.62       21.16      5.23 o 
   4   3   6        0.29        8.92      4.28 o 
   5   3   6       35.40       40.06      7.37 o 
   6   3   6       55.34       61.22      9.51 o 
   7   3   6      319.31      308.59     21.87 o 
 -10   4   6      258.79      268.89     19.49 o 
  -9   4   6      136.91      133.02     12.84 o 
  -8   4   6      234.67      253.57     10.61 o 
  -7   4   6      901.18      829.66     25.23 o 
  -6   4   6      606.62      628.37     13.78 o 
  -5   4   6      931.56      949.57     16.03 o 
  -4   4   6     1038.73     1073.74     14.31 o 
  -3   4   6      142.53      141.84      4.77 o 
  -2   4   6     1554.44     1567.59     20.67 o 
  -1   4   6        1.59        5.68      1.69 o 
   0   4   6     1898.10     1954.23     42.20 o 
   1   4   6        0.55        0.57      2.14 o 
   2   4   6      540.84      476.31     20.21 o 
   3   4   6       38.09       35.07      6.06 o 
   4   4   6       90.69       96.40     10.10 o 
   5   4   6       45.58       45.77      8.20 o 
   6   4   6      283.81      317.15     21.16 o 
   7   4   6      655.92      701.46     34.00 o 
 -11   5   6       16.42       27.34      8.56 o 
 -10   5   6        7.78       -7.13      7.13 o 
  -9   5   6       59.22       53.25      9.15 o 
  -8   5   6      791.47      812.55     19.53 o 
  -7   5   6        0.00        0.49      1.78 o 
  -6   5   6       29.23       30.27      2.92 o 
  -5   5   6     2442.55     2452.11     42.10 o 
  -4   5   6      365.74      347.60      9.17 o 
  -3   5   6       51.66       37.98      3.20 o 
  -2   5   6     1108.11     1137.98     17.70 o 
  -1   5   6      227.71      170.82     11.41 o 
   0   5   6      824.70      832.80     18.62 o 
   1   5   6     1183.93     1162.44     33.05 o 
   2   5   6      353.70      324.75     17.12 o 
   3   5   6       71.98       68.47      8.56 o 
   4   5   6      581.59      602.32     26.27 o 
   5   5   6       12.98        9.87      5.35 o 
   6   5   6      122.79      154.89     15.10 o 
   7   5   6        0.32       -5.59      5.59 o 
 -10   6   6        2.42        2.73      5.59 o 
  -9   6   6       74.02       73.94     10.82 o 
  -8   6   6        0.00       -4.52      4.75 o 
  -7   6   6      155.47      140.77      7.15 o 
  -6   6   6      107.57       99.15      8.08 o 
  -5   6   6     1036.65     1038.54     20.71 o 
  -4   6   6      458.40      432.01     12.57 o 
  -3   6   6      203.85      193.24      7.09 o 
  -2   6   6      162.29      152.88      6.42 o 
  -1   6   6     1418.36     1264.32     24.29 o 
   0   6   6        8.37       13.19      4.28 o 
   1   6   6      637.57      646.89     24.73 o 
   2   6   6       52.57       44.34      7.13 o 
   3   6   6     1096.01     1094.56     35.90 o 
   4   6   6       11.28       13.08      5.59 o 
   5   6   6      440.59      447.07     24.49 o 
   6   6   6       59.10       60.74      9.87 o 
 -10   7   6       13.79       29.96      9.15 o 
  -9   7   6       49.32       58.96      9.63 o 
  -8   7   6       25.27       19.49      5.23 o 
  -7   7   6       27.99       36.61      7.96 o 
  -6   7   6        8.90        7.90      2.61 o 
  -5   7   6      165.28      149.94      7.70 o 
  -4   7   6        3.22        5.07      2.47 o 
  -3   7   6       11.91        7.13      2.50 o 
  -2   7   6       20.38       18.07      4.64 o 
  -1   7   6      793.85      814.98     27.70 o 
   0   7   6       10.09       14.62      4.87 o 
   1   7   6      199.09      180.21     13.43 o 
   2   7   6      252.78      253.08     16.52 o 
   3   7   6        1.64        7.73      4.52 o 
   4   7   6      572.48      629.78     28.29 o 
   5   7   6      188.41      206.00     17.24 o 
   6   7   6       12.79       14.98      6.42 o 
 -10   8   6        1.08       -5.23      6.18 o 
  -9   8   6        3.49        7.73      5.71 o 
  -8   8   6      144.53      165.35     15.57 o 
  -7   8   6      313.75      321.55     19.97 o 
  -6   8   6        5.97        6.14      2.48 o 
  -5   8   6       71.92       80.08      6.14 o 
  -4   8   6       69.42       56.14      5.74 o 
  -3   8   6       84.96       75.11      6.30 o 
  -2   8   6      162.70      148.83     12.01 o 
  -1   8   6      156.24      178.07     13.31 o 
   0   8   6     1705.59     1634.00     44.22 o 
   1   8   6      458.62      438.75     21.75 o 
   2   8   6        2.16       -0.71      3.68 o 
   3   8   6      202.99      182.47     15.22 o 
   4   8   6        2.42       -4.52      4.87 o 
   5   8   6        0.07       11.89      7.37 o 
  -9   9   6       64.37       65.74     10.70 o 
  -8   9   6       20.73       31.50      6.54 o 
  -7   9   6       91.18      106.86     12.01 o 
  -6   9   6      130.77      125.88      7.39 o 
  -5   9   6     1189.64     1171.49     27.88 o 
  -4   9   6       46.32       38.01      3.85 o 
  -3   9   6      219.27      234.77     15.93 o 
  -2   9   6       27.50       31.50      6.54 o 
  -1   9   6      499.52      497.95     23.30 o 
   0   9   6      229.96      245.59     16.64 o 
   1   9   6       27.59       43.98      7.61 o 
   2   9   6      318.43      320.12     20.21 o 
   3   9   6      118.16      118.87     12.72 o 
   4   9   6        2.47       -1.55      4.64 o 
   5   9   6       12.49       23.77      7.13 o 
  -9  10   6        1.08       -2.38      5.94 o 
  -8  10   6       21.30       20.80      6.42 o 
  -7  10   6       25.26       18.90      6.89 o 
  -6  10   6      101.57      137.30     13.43 o 
  -5  10   6        0.25        5.16      3.23 o 
  -4  10   6       15.32       25.32      6.42 o 
  -3  10   6        1.98        7.13      3.80 o 
  -2  10   6        4.63        8.56      5.23 o 
  -1  10   6      149.69      146.81     13.67 o 
   0  10   6      326.48      348.65     20.68 o 
   1  10   6        8.18       12.60      5.59 o 
   2  10   6      482.00      512.33     26.27 o 
   3  10   6        3.31        7.37      6.06 o 
   4  10   6       82.13       77.98     11.77 o 
  -8  11   6       72.30       87.37     12.60 o 
  -7  11   6       29.42       43.63      9.03 o 
  -6  11   6      203.75      206.72     16.88 o 
  -5  11   6       12.66       12.13      3.74 o 
  -4  11   6       19.24       17.83      5.94 o 
  -3  11   6       11.00       18.07      6.18 o 
  -2  11   6        5.76       10.10      5.35 o 
  -1  11   6     1043.33     1007.19     37.09 o 
   0  11   6       76.65       66.21     10.10 o 
   1  11   6        0.06        8.80      5.94 o 
   2  11   6       57.86       60.51      9.99 o 
   3  11   6      320.97      337.24     22.59 o 
  -7  12   6        2.68        3.21      6.06 o 
  -6  12   6        2.98        6.42      5.59 o 
  -5  12   6        1.80        3.62      5.47 o 
  -4  12   6      157.89      153.58     15.22 o 
  -3  12   6      125.72       98.54     11.89 o 
  -2  12   6        0.25        0.71      4.75 o 
  -1  12   6       21.71       38.75      8.20 o 
   0  12   6       61.29       55.63      9.63 o 
   1  12   6      188.68      199.47     17.24 o 
   2  12   6        2.02        7.49      5.59 o 
  -6  13   6        5.22        4.09      6.78 o 
  -5  13   6       66.96       72.87     11.77 o 
  -4  13   6       34.12       53.85     10.10 o 
  -3  13   6       16.38       22.59      7.37 o 
  -2  13   6      162.79      166.18     16.05 o 
  -1  13   6       42.37       43.51      9.75 o 
   0  13   6       58.17       84.16     12.24 o 
   1  13   6       96.76      127.67     14.50 o 
  -5  14   6      136.56      165.47     17.36 o 
  -4  14   6       23.56       29.84      8.80 o 
  -3  14   6        9.90       16.17      7.49 o 
  -2  14   6      160.13      181.16     17.36 o 
  -1  14   6       34.53       33.88      9.15 o 
   0 -16   7       44.89       46.24      9.39 o 
   1 -16   7       65.00       66.92     10.58 o 
   4 -16   7      240.48      230.73     18.54 o 
   5 -16   7       19.98       20.92      7.37 o 
  -1 -15   7        8.20       14.98      6.18 o 
   0 -15   7       22.24       16.76      6.06 o 
   1 -15   7       11.51       10.58      5.23 o 
   2 -15   7       46.37       56.58      8.44 o 
   3 -15   7       10.34       10.34      5.59 o 
   4 -15   7       45.78       28.89      7.25 o 
   5 -15   7        9.29        9.27      5.94 o 
  -2 -14   7       91.29       78.69     12.24 o 
  -1 -14   7      173.07      189.72     16.88 o 
   0 -14   7      292.47      298.72     20.21 o 
   1 -14   7       45.06       43.03      7.85 o 
   2 -14   7       15.80       20.96      3.90 o 
   3 -14   7      110.31      108.89     11.53 o 
   4 -14   7       15.22       14.15      6.06 o 
   5 -14   7      333.77      372.30     24.25 o 
   6 -14   7        1.19        4.64      6.06 o 
  -3 -13   7       25.26       25.32      7.37 o 
  -2 -13   7        2.47        4.75      5.71 o 
  -1 -13   7     1221.61     1293.79     43.63 o 
   0 -13   7       11.94       15.33      5.47 o 
   1 -13   7      220.57      233.76     11.83 o 
   2 -13   7        0.27       -2.45      2.69 o 
   3 -13   7       56.80       54.07      5.39 o 
   4 -13   7      702.80      608.97     29.72 o 
   5 -13   7      181.10      114.23     14.86 o 
   6 -13   7        6.56       16.05      7.96 o 
  -4 -12   7       85.38       81.55     12.36 o 
  -3 -12   7       28.44       21.99      7.01 o 
  -2 -12   7      272.87      272.81     19.38 o 
  -1 -12   7       11.89        8.15      5.94 o 
   0 -12   7      223.96      210.28      8.94 o 
   1 -12   7      372.35      364.20     22.64 o 
   2 -12   7      514.08      528.61     15.62 o 
   3 -12   7        3.60        1.91      2.33 o 
   4 -12   7      501.50      470.01     25.56 o 
   5 -12   7       60.36       46.12     10.82 o 
   6 -12   7      585.55      650.70     33.40 o 
   7 -12   7        0.32        2.97      6.06 o 
  -5 -11   7       29.85       37.33      9.51 o 
  -4 -11   7      230.93      243.21     19.38 o 
  -3 -11   7      134.16      145.14     14.98 o 
  -2 -11   7        1.73        3.80      4.04 o 
  -1 -11   7       13.81       12.46      2.90 o 
   0 -11   7        0.02        1.35      2.14 o 
   1 -11   7      333.32      321.39      9.14 o 
   2 -11   7       94.33       92.44      6.42 o 
   3 -11   7      220.18      208.09      9.31 o 
   4 -11   7      554.11      536.50     23.95 o 
   5 -11   7      174.73      172.84     16.17 o 
   6 -11   7      521.50      511.50     29.24 o 
   7 -11   7       42.57       54.56     11.77 o 
  -5 -10   7      234.89      215.16     18.66 o 
  -4 -10   7       93.51       98.31     12.24 o 
  -3 -10   7      785.87      822.94     33.52 o 
  -2 -10   7      824.68      793.66     11.54 o 
  -1 -10   7     1150.44     1170.89     45.53 o 
   0 -10   7       63.01       63.12      3.74 o 
   1 -10   7        4.91        4.72      1.80 o 
   2 -10   7       89.18       83.85      5.70 o 
   3 -10   7      598.43      589.37     15.54 o 
   4 -10   7       19.44       28.53      4.40 o 
   5 -10   7      119.68      111.62     13.19 o 
   6 -10   7       19.81       26.63      8.44 o 
   7 -10   7        0.01        4.75      7.25 o 
  -6  -9   7       20.22       22.47      7.61 o 
  -5  -9   7       46.86       53.14      9.87 o 
  -4  -9   7      169.23      178.07     15.57 o 
  -3  -9   7     1174.62     1204.04     39.58 o 
  -2  -9   7      121.02      121.08      6.66 o 
  -1  -9   7      646.77      653.50     10.34 o 
   0  -9   7      206.30      184.63      8.77 o 
   1  -9   7       60.59       68.02      4.01 o 
   2  -9   7     1101.24     1086.13     15.04 o 
   3  -9   7       47.21       47.88      3.53 o 
   4  -9   7     1918.05     1887.98     23.30 o 
   5  -9   7        1.36        2.73      4.52 o 
   6  -9   7      375.85      354.35     23.77 o 
   7  -9   7      219.52      246.78     21.28 o 
  -7  -8   7      202.11      225.50     19.49 o 
  -6  -8   7       92.09       79.64     12.01 o 
  -5  -8   7      278.73      270.43     19.38 o 
  -4  -8   7      476.59      511.14     25.08 o 
  -3  -8   7      204.84      166.42     13.67 o 
  -2  -8   7     1324.12     1267.65     36.17 o 
  -1  -8   7      182.79      182.49      4.85 o 
   0  -8   7        8.95       11.76      2.44 o 
   1  -8   7      213.73      205.38      5.83 o 
   2  -8   7       16.56       21.10      2.17 o 
   3  -8   7     1808.43     1867.44     23.48 o 
   4  -8   7      320.71      329.74     24.90 o 
   5  -8   7      362.73      333.91     18.66 o 
   6  -8   7       48.05       56.11     10.46 o 
   7  -8   7      524.89      536.82     31.03 o 
  -7  -7   7       31.13       21.75      5.71 o 
  -6  -7   7        6.76       -0.24      4.16 o 
  -5  -7   7        0.33        3.92      4.52 o 
  -4  -7   7        7.17        0.48      4.16 o 
  -3  -7   7     1040.12      986.15     32.69 o 
  -2  -7   7       17.87       15.81      4.40 o 
  -1  -7   7      641.72      641.46     11.30 o 
   0  -7   7       53.65       40.46      2.48 o 
   1  -7   7      236.97      246.38      6.21 o 
   2  -7   7      650.57      668.28     12.20 o 
   3  -7   7       76.51       67.13      4.22 o 
   4  -7   7      229.26      239.70     22.35 o 
   5  -7   7      100.69      111.28      6.02 o 
   6  -7   7      331.19      328.68     22.82 o 
   7  -7   7       71.63       83.09     12.72 o 
   8  -7   7       12.99       20.68      8.92 o 
  -8  -6   7        4.30       -0.24      5.82 o 
  -7  -6   7        0.04       -5.23      5.23 o 
  -6  -6   7      861.07      888.08     34.71 o 
  -5  -6   7        0.13       -4.52      4.52 o 
  -4  -6   7      246.24      223.36     15.22 o 
  -3  -6   7      294.62      306.33     16.88 o 
  -2  -6   7     1748.07     1861.11     51.59 o 
  -1  -6   7      643.74      645.93      9.14 o 
   0  -6   7      791.86      775.21     10.76 o 
   1  -6   7       43.32       47.06      2.74 o 
   2  -6   7      127.89      160.86      5.05 o 
   3  -6   7      522.09      504.71     10.55 o 
   4  -6   7       12.22       15.04      5.59 o 
   5  -6   7       70.58       79.20      7.19 o 
   6  -6   7      311.39      289.69     21.16 o 
   7  -6   7      219.15      218.25     20.33 o 
   8  -6   7        4.32        0.83      6.18 o 
  -9  -5   7        2.78       -0.48      5.59 o 
  -8  -5   7       27.30       39.70      8.44 o 
  -7  -5   7       41.94       55.87      9.27 o 
  -6  -5   7      208.81      216.23     16.17 o 
  -5  -5   7      323.74      300.86     17.95 o 
  -4  -5   7        6.66        5.23      3.21 o 
  -3  -5   7      623.78      634.06     23.66 o 
  -2  -5   7       25.20       25.26      3.86 o 
  -1  -5   7     2300.16     2159.64     32.72 o 
   0  -5   7      579.65      591.10      9.01 o 
   1  -5   7     1893.74     1822.51     18.91 o 
   2  -5   7      539.09      559.74      9.69 o 
   3  -5   7      697.54      704.21     13.36 o 
   4  -5   7     1373.84     1395.63     24.93 o 
   5  -5   7       18.83       14.42      2.74 o 
   6  -5   7        7.12        9.15      6.06 o 
   7  -5   7      122.11      118.16     15.22 o 
   8  -5   7       11.99       10.70      8.56 o 
  -9  -4   7      601.82      641.55     31.86 o 
  -8  -4   7       72.40       67.99     10.10 o 
  -7  -4   7      166.61      150.37     13.79 o 
  -6  -4   7       34.11       33.57      3.09 o 
  -5  -4   7       57.48       67.04      8.68 o 
  -4  -4   7      310.43      312.99     16.76 o 
  -3  -4   7      245.01      247.99     10.04 o 
  -2  -4   7     1703.64     1480.95     67.09 o 
  -1  -4   7      309.58      362.59      7.46 o 
   0  -4   7      399.03      462.97     11.39 o 
   1  -4   7      390.05      388.72      7.45 o 
   2  -4   7      738.47      726.21     28.76 o 
   3  -4   7      181.44      160.19      5.45 o 
   4  -4   7     3159.54     3059.52     42.54 o 
   5  -4   7      631.86      654.28     17.07 o 
   6  -4   7     1297.39     1241.01     44.70 o 
   7  -4   7       14.65       18.31      7.73 o 
   8  -4   7       82.57       85.23     14.26 o 
 -10  -3   7      238.21      259.73     20.56 o 
  -9  -3   7        5.69        8.92      5.47 o 
  -8  -3   7       39.20       57.77      9.51 o 
  -7  -3   7       26.60       29.53      3.22 o 
  -6  -3   7       74.11       73.08      2.71 o 
  -5  -3   7     1849.15     1844.64     45.88 o 
  -4  -3   7      678.71      688.79     17.32 o 
  -3  -3   7      296.21      229.50     40.00 o 
  -2  -3   7     1149.09     1122.30     28.35 o 
   0  -3   7     1768.95     1930.71     30.71 o 
   1  -3   7     1357.26     1433.34     16.14 o 
   2  -3   7        8.27        7.73      1.65 o 
   3  -3   7       28.57       19.91      2.43 o 
   4  -3   7      429.58      429.47     13.21 o 
   5  -3   7      340.63      297.78      9.97 o 
   6  -3   7      565.27      516.74     16.72 o 
   7  -3   7        1.82        6.89      6.89 o 
   8  -3   7       34.49       50.76     11.41 o 
 -10  -2   7      108.08      122.20     13.79 o 
  -9  -2   7      478.39      575.93     28.29 o 
  -8  -2   7       62.38       57.41      8.68 o 
  -7  -2   7       62.00       65.42      4.84 o 
  -6  -2   7       51.44       60.52      3.01 o 
  -5  -2   7     1027.28     1105.00      9.98 o 
  -4  -2   7      354.84      360.57      5.66 o 
  -3  -2   7       71.65       66.69      2.45 o 
  -2  -2   7      225.71      237.58      4.27 o 
  -1  -2   7       99.83       67.79      3.07 o 
   0  -2   7     1538.29     1543.18     16.31 o 
   1  -2   7      658.86      688.29     10.49 o 
   2  -2   7      289.58      250.54      7.46 o 
   3  -2   7     3479.35     3578.79     38.24 o 
   4  -2   7        9.28       10.62      3.11 o 
   5  -2   7       22.84       17.66      3.18 o 
   6  -2   7       10.22       12.49      4.76 o 
   7  -2   7        0.61       -5.23      5.23 o 
   8  -2   7        3.34        7.49      7.25 o 
  -9  -1   7       10.53       11.41      6.18 o 
  -8  -1   7      313.25      303.85     11.62 o 
  -7  -1   7       33.42       42.40      3.18 o 
  -6  -1   7       70.17       66.47      3.11 o 
  -5  -1   7      441.48      440.77      8.08 o 
  -4  -1   7      328.03      306.03      6.95 o 
  -3  -1   7      937.98      964.61     11.33 o 
  -2  -1   7     1649.38     1546.33     14.80 o 
  -1  -1   7      524.06      542.18      9.31 o 
   0  -1   7      113.54       89.41      3.98 o 
   1  -1   7       12.54       11.39      1.87 o 
   2  -1   7     2305.39     2222.73     27.27 o 
   3  -1   7      716.98      682.17     16.95 o 
   4  -1   7        0.72        4.86      2.48 o 
   5  -1   7      118.26       86.42     10.22 o 
   6  -1   7      315.87      337.08     31.26 o 
   7  -1   7      166.33      174.13     12.17 o 
  -9   0   7      250.92      257.48     11.54 o 
  -8   0   7       20.68       14.67      3.27 o 
  -7   0   7       68.66       62.00      3.42 o 
  -6   0   7      567.43      545.86     10.02 o 
  -5   0   7        1.32        3.33      1.27 o 
  -4   0   7      465.59      488.02      7.17 o 
  -3   0   7      556.23      562.12      8.60 o 
  -2   0   7      299.25      335.48      6.15 o 
  -1   0   7     1011.15     1112.47     15.05 o 
   0   0   7      345.86      364.64      9.88 o 
   1   0   7     1929.10     1940.14     31.73 o 
   2   0   7        3.24        8.00      1.99 o 
   3   0   7      776.56      767.10     21.52 o 
   4   0   7       21.27       15.32      4.70 o 
   5   0   7       86.61       75.48      9.87 o 
   6   0   7      139.89      125.29     13.08 o 
   7   0   7      291.01      298.36     15.77 o 
  -9   1   7       44.17       40.59      4.92 o 
  -8   1   7     1007.71      971.04     22.15 o 
  -7   1   7      234.81      229.14      6.53 o 
  -6   1   7       16.39       22.39      2.27 o 
  -5   1   7     1219.51     1203.07     15.30 o 
  -4   1   7      278.40      271.41      5.97 o 
  -3   1   7      134.65      135.91      4.26 o 
  -2   1   7      611.30      616.89     10.90 o 
  -1   1   7     5441.62     5381.79     48.13 o 
   0   1   7      114.24      101.47      5.47 o 
   1   1   7       22.00       25.65      4.04 o 
   2   1   7      188.76      204.45      7.25 o 
   3   1   7       34.87       42.44      6.18 o 
   4   1   7       16.25       28.77      6.42 o 
   5   1   7       94.94       87.73     10.58 o 
   6   1   7      573.04      571.65     28.29 o 
   7   1   7       17.64       21.24      4.91 o 
  -9   2   7      156.60      151.60      8.99 o 
  -8   2   7      118.28      111.56      7.31 o 
  -7   2   7     1499.23     1419.75     18.72 o 
  -6   2   7      235.01      226.62      6.54 o 
  -5   2   7      113.10      120.48      4.56 o 
  -4   2   7       16.46       20.80      1.88 o 
  -3   2   7       45.94       53.98      2.94 o 
  -2   2   7     1873.14     1804.53     19.22 o 
  -1   2   7     2684.97     2691.89     34.97 o 
   0   2   7      279.90      310.23      9.83 o 
   1   2   7      615.80      690.88     16.58 o 
   2   2   7      107.08      137.77     10.34 o 
   3   2   7      342.80      336.17     17.47 o 
   4   2   7       75.15       56.82      8.32 o 
   5   2   7       73.87       52.30      9.15 o 
   6   2   7      319.67      315.48     21.40 o 
   7   2   7       46.57       58.67      7.97 o 
 -10   3   7      482.08      440.30     23.66 o 
  -9   3   7       10.68       16.39      5.53 o 
  -8   3   7        2.87       11.47      3.23 o 
  -7   3   7      263.62      253.88      8.28 o 
  -6   3   7       72.98       73.18      3.87 o 
  -5   3   7       97.93       90.61      4.12 o 
  -4   3   7       43.24       54.45      2.86 o 
  -3   3   7      643.29      587.81     10.13 o 
  -2   3   7      288.48      307.09      8.20 o 
  -1   3   7     2152.46     2121.66     30.72 o 
   0   3   7     1338.33     1401.25     34.23 o 
   1   3   7      163.19      155.61      7.77 o 
   2   3   7      401.01      377.65     18.19 o 
   3   3   7     1505.75     1417.77     39.58 o 
   4   3   7      384.48      353.64     19.61 o 
   5   3   7      832.46      891.65     34.47 o 
   6   3   7        5.85        5.71      5.82 o 
   7   3   7      175.34      228.47     19.49 o 
 -10   4   7       79.92       62.76      9.63 o 
  -9   4   7      140.30      112.57     11.77 o 
  -8   4   7       98.83       92.05      6.73 o 
  -7   4   7      210.52      204.44      8.77 o 
  -6   4   7      585.12      548.14     12.11 o 
  -5   4   7      239.55      236.20      6.69 o 
  -4   4   7     1603.85     1555.33     17.80 o 
  -3   4   7       46.73       38.72      3.22 o 
  -2   4   7      798.03      791.46     14.38 o 
  -1   4   7      740.69      766.70     12.38 o 
   0   4   7      158.90      157.79      9.15 o 
   1   4   7      109.64      109.12      9.51 o 
   2   4   7       37.16       41.72      6.54 o 
   3   4   7        0.19       -0.24      4.04 o 
   4   4   7        1.16       11.05      4.64 o 
   5   4   7      383.07      397.27     22.82 o 
   6   4   7      595.06      625.14     31.14 o 
 -10   5   7      365.84      348.89     22.35 o 
  -9   5   7        1.54       -2.97      5.47 o 
  -8   5   7      465.76      452.71     14.77 o 
  -7   5   7       17.61       21.48      2.95 o 
  -6   5   7      816.43      773.16     14.73 o 
  -5   5   7       13.33       15.16      3.18 o 
  -4   5   7      603.24      631.11     14.79 o 
  -3   5   7      206.26      224.58      8.16 o 
  -2   5   7      218.88      234.45      7.88 o 
  -1   5   7      612.29      553.25     12.49 o 
   0   5   7      373.97      385.85     18.07 o 
   1   5   7      271.93      281.72     16.05 o 
   2   5   7      736.19      721.55     27.34 o 
   3   5   7       20.85       18.78      5.59 o 
   4   5   7       28.45       25.32      6.89 o 
   5   5   7      127.37      126.00     13.08 o 
   6   5   7       42.40       46.48     10.10 o 
 -10   6   7       17.09       19.85      7.37 o 
  -9   6   7       15.92        5.82      4.75 o 
  -8   6   7      169.32      157.27     13.91 o 
  -7   6   7        1.86        1.34      3.03 o 
  -6   6   7      880.53      842.75     37.50 o 
  -5   6   7      286.48      279.48     10.61 o 
  -4   6   7        2.86        3.23      1.88 o 
  -3   6   7     1001.59     1032.48     23.42 o 
  -2   6   7       22.10       24.40      6.42 o 
  -1   6   7       12.55       20.33      5.23 o 
   0   6   7      221.14      194.00     13.31 o 
   1   6   7      111.16      126.00     11.29 o 
   2   6   7       19.80       20.80      5.94 o 
   3   6   7       52.01       61.69      8.68 o 
   4   6   7        7.25        4.52      3.92 o 
   5   6   7        0.94        1.19      4.87 o 
   6   6   7      107.00      128.50     15.10 o 
 -10   7   7       26.45       26.03      8.92 o 
  -9   7   7       17.26       28.53      7.49 o 
  -8   7   7      337.78      336.29     20.68 o 
  -7   7   7      156.50      144.78     13.19 o 
  -6   7   7       53.48       51.21      4.99 o 
  -5   7   7       44.71       45.19      4.73 o 
  -4   7   7       40.19       44.53      4.83 o 
  -3   7   7       98.84      102.07      6.95 o 
  -2   7   7      338.13      322.26     17.47 o 
  -1   7   7      813.68      778.84     28.29 o 
   0   7   7     1178.50     1139.38     35.78 o 
   1   7   7      429.38      395.72     20.80 o 
   2   7   7      527.39      515.42     24.49 o 
   3   7   7      158.16      153.94     14.03 o 
   4   7   7      189.23      186.63     15.81 o 
   5   7   7       78.47       82.73     11.05 o 
 -10   8   7       10.34       13.55      7.13 o 
  -9   8   7      509.62      564.28     29.12 o 
  -8   8   7        0.02       -1.19      4.64 o 
  -7   8   7        5.33       16.17      5.94 o 
  -6   8   7      154.54      139.67      7.94 o 
  -5   8   7      523.16      499.01     27.28 o 
  -4   8   7      361.82      358.00     13.32 o 
  -3   8   7       85.73       85.71      9.75 o 
  -2   8   7        1.28       -3.80      3.80 o 
  -1   8   7       77.98       74.41      9.15 o 
   0   8   7     1213.34     1266.33     39.35 o 
   1   8   7      201.86      172.96     14.26 o 
   2   8   7      189.35      179.97     15.22 o 
   3   8   7        0.21        5.47      5.59 o 
   4   8   7        3.71       -5.94      6.06 o 
   5   8   7       83.23      102.59     13.08 o 
  -9   9   7       12.26       21.40      7.13 o 
  -8   9   7        4.35       16.40      6.54 o 
  -7   9   7      278.70      269.24     19.14 o 
  -6   9   7      321.52      283.03     18.66 o 
  -5   9   7       49.02       48.58      4.48 o 
  -4   9   7     1221.00     1144.13     37.44 o 
  -3   9   7       31.28       50.76      8.56 o 
  -2   9   7     1487.78     1475.66     43.03 o 
  -1   9   7      592.76      599.82     26.63 o 
   0   9   7      157.00      135.75     12.84 o 
   1   9   7       83.59       89.51     10.82 o 
   2   9   7       14.64       27.93      7.61 o 
   3   9   7       62.50       72.87     10.58 o 
   4   9   7        3.98       10.10      4.99 o 
  -9  10   7      213.17      249.99     20.21 o 
  -8  10   7       20.66       24.96      8.20 o 
  -7  10   7       48.90       54.09      9.99 o 
  -6  10   7      475.93      492.48     25.56 o 
  -5  10   7       13.86       13.34      9.33 o 
  -4  10   7       42.59       46.48      8.20 o 
  -3  10   7       23.69       14.98      6.06 o 
  -2  10   7     1503.18     1487.55     44.93 o 
  -1  10   7      230.21      220.98     16.88 o 
   0  10   7       12.18       27.10      7.25 o 
   1  10   7       63.75       62.53      9.75 o 
   2  10   7      126.21      137.77     14.26 o 
   3  10   7      209.89      212.42     18.07 o 
  -8  11   7       47.17       75.48     12.12 o 
  -7  11   7        5.57        4.87      6.30 o 
  -6  11   7        2.62        2.32      3.48 o 
  -5  11   7      181.12      171.41     15.57 o 
  -4  11   7        1.58        6.78      5.47 o 
  -3  11   7      100.36       93.08     11.77 o 
  -2  11   7      215.40      212.18     16.88 o 
  -1  11   7        2.65        4.64      4.99 o 
   0  11   7        3.03        7.61      6.66 o 
   1  11   7      110.37      122.44     14.26 o 
   2  11   7       53.82       58.60      9.75 o 
  -7  12   7      216.54      166.18     16.52 o 
  -6  12   7       12.21       14.77      4.12 o 
  -5  12   7      114.61      141.46     14.86 o 
  -4  12   7        6.28        9.87      6.30 o 
  -3  12   7        4.45        6.54      5.23 o 
  -2  12   7        1.94        4.16      4.99 o 
  -1  12   7       25.27       25.44      7.25 o 
   0  12   7       43.57       44.10      8.92 o 
   1  12   7       52.39       60.27     10.94 o 
  -6  13   7        2.93        2.73      5.82 o 
  -5  13   7      121.35      155.96     16.17 o 
  -4  13   7      108.02       87.25     12.72 o 
  -3  13   7       29.12       20.92      7.01 o 
  -2  13   7       64.32       78.22     11.53 o 
  -1  13   7      192.74      205.05     18.42 o 
   0  13   7       24.16       22.35      7.25 o 
   0 -16   8       36.93       51.23      9.99 o 
   1 -16   8      174.28      191.98     16.88 o 
   5 -16   8       85.45       88.92     13.55 o 
  -1 -15   8        3.21       -1.66      4.99 o 
   0 -15   8      185.42      198.16     17.24 o 
   1 -15   8       67.70       58.01      9.27 o 
   2 -15   8        0.33        0.71      4.64 o 
   3 -15   8       36.45       47.67      8.68 o 
   4 -15   8      231.23      244.40     19.02 o 
   5 -15   8        2.31       -7.01      7.01 o 
  -2 -14   8       28.23       36.61      9.15 o 
  -1 -14   8      162.15      184.01     17.00 o 
   0 -14   8       74.02       65.85      9.51 o 
   1 -14   8       85.43       94.62     10.82 o 
   2 -14   8        1.26        8.36      3.34 o 
   3 -14   8      102.80       87.73     10.58 o 
   4 -14   8      108.22      121.49     13.43 o 
   5 -14   8       59.22       50.40      9.87 o 
   6 -14   8       41.23       40.53      9.99 o 
  -3 -13   8      276.88      314.06     23.06 o 
  -2 -13   8      174.02      170.22     16.64 o 
  -1 -13   8       67.09       83.21     11.41 o 
   0 -13   8       53.87       53.73      8.44 o 
   1 -13   8        4.74        3.55      2.65 o 
   2 -13   8      155.92      172.57      9.24 o 
   3 -13   8      257.54      262.08     11.53 o 
   4 -13   8       66.39       58.37      9.75 o 
   5 -13   8       81.40       82.02     12.24 o 
   6 -13   8        3.08        4.99      7.73 o 
  -4 -12   8       57.22       48.50      8.68 o 
  -3 -12   8       47.60       48.97      9.75 o 
  -2 -12   8        1.02       -2.85      5.59 o 
  -1 -12   8       55.94       42.08      7.73 o 
   0 -12   8        0.25       -0.81      2.12 o 
   1 -12   8       11.95        9.51      2.79 o 
   2 -12   8      309.07      332.35     12.55 o 
   3 -12   8        1.51        4.38      2.81 o 
   4 -12   8      100.49       75.25     11.05 o 
   5 -12   8        0.00        1.90      5.82 o 
   6 -12   8       10.80       14.74      7.25 o 
  -5 -11   8      184.11      210.76     19.14 o 
  -4 -11   8      191.44      193.88     17.83 o 
  -3 -11   8       11.53       19.49      6.54 o 
  -2 -11   8       37.08       30.79      7.49 o 
  -1 -11   8       88.38      112.57     11.65 o 
   0 -11   8        1.90       -2.38      3.45 o 
   1 -11   8      126.18      114.78      6.46 o 
   2 -11   8      488.64      505.21     21.58 o 
   3 -11   8       80.29       85.53      7.31 o 
   4 -11   8      381.93      411.51     32.51 o 
   5 -11   8      391.62      382.53     25.20 o 
   6 -11   8       35.57       24.25      8.08 o 
   7 -11   8       33.39       40.53     10.70 o 
  -5 -10   8      143.16      138.96     15.45 o 
  -4 -10   8       32.50       27.22      7.61 o 
  -3 -10   8       50.23       40.53      7.85 o 
  -2 -10   8      968.61      945.20     15.86 o 
  -1 -10   8        1.91        4.40      1.48 o 
   0 -10   8        1.86        5.45      1.74 o 
   1 -10   8       26.56       17.96      2.53 o 
   2 -10   8      109.34      105.32      6.73 o 
   3 -10   8     1309.48     1291.60     21.17 o 
   4 -10   8       13.13       15.96      3.32 o 
   5 -10   8       44.11       38.04      8.68 o 
   6 -10   8       23.82       30.19      7.96 o 
   7 -10   8       55.64       48.62     11.65 o 
  -6  -9   8      170.70      181.40     17.59 o 
  -5  -9   8        3.10        6.42      4.40 o 
  -4  -9   8       10.83        2.38      4.04 o 
  -3  -9   8      893.72      874.53     33.52 o 
  -2  -9   8        0.69        2.25      0.65 o 
  -1  -9   8     1564.99     1577.30     18.35 o 
   0  -9   8      286.06      281.09      7.72 o 
   1  -9   8      281.92      265.17      7.57 o 
   2  -9   8      647.11      660.07     16.03 o 
   3  -9   8      207.21      180.63      6.79 o 
   4  -9   8       80.76       66.17      4.07 o 
   5  -9   8      626.57      596.97     29.96 o 
   6  -9   8       63.28       80.59     12.36 o 
   7  -9   8        5.58        3.33      6.78 o 
  -7  -8   8      146.22      162.73     16.76 o 
  -6  -8   8       74.40       49.09      9.63 o 
  -5  -8   8       10.85       12.24      5.35 o 
  -4  -8   8      424.30      451.00     23.89 o 
  -3  -8   8      385.87      368.02     20.45 o 
  -2  -8   8      988.58      869.58     47.82 o 
  -1  -8   8     2417.58     2358.16     28.19 o 
   0  -8   8      232.80      230.81      6.10 o 
   1  -8   8      594.56      600.25     10.56 o 
   2  -8   8       34.03       35.67      2.90 o 
   3  -8   8      560.75      580.43     17.71 o 
   4  -8   8       18.46       16.54      5.88 o 
   5  -8   8      638.92      643.45     31.03 o 
   6  -8   8       97.26      101.52     13.19 o 
   7  -8   8      106.04       98.90     14.62 o 
  -7  -7   8       46.15       56.94     10.22 o 
  -6  -7   8       36.67       30.31      7.61 o 
  -5  -7   8      317.07      295.04     19.61 o 
  -4  -7   8      899.85      935.16     33.76 o 
  -3  -7   8      291.37      273.28     16.88 o 
  -2  -7   8      898.26      879.52     29.96 o 
  -1  -7   8       26.21       18.88      1.73 o 
   0  -7   8      142.92      143.67      4.62 o 
   1  -7   8      544.31      512.91     14.84 o 
   2  -7   8       58.02       50.19      3.72 o 
   3  -7   8       15.52       12.14      4.93 o 
   4  -7   8      423.54      409.71     13.67 o 
   5  -7   8       10.88        7.37      5.23 o 
   6  -7   8      503.12      501.04     28.77 o 
   7  -7   8       92.27      110.19     15.10 o 
  -8  -6   8       76.79       87.49     12.84 o 
  -7  -6   8        3.20        9.63      5.47 o 
  -6  -6   8       90.01       76.55     10.58 o 
  -5  -6   8      196.29      216.46     16.05 o 
  -4  -6   8     1441.49     1468.89     42.44 o 
  -3  -6   8        0.27       -1.19      4.16 o 
  -2  -6   8      934.97      963.92     30.43 o 
  -1  -6   8      154.60      170.30      4.40 o 
   0  -6   8       24.32       17.91      1.85 o 
   1  -6   8      658.86      673.47     18.75 o 
   2  -6   8       48.55       42.02      2.85 o 
   3  -6   8     1137.55     1160.60     25.06 o 
   4  -6   8      455.59      431.56     29.72 o 
   5  -6   8        0.43        1.64      2.32 o 
   6  -6   8       62.97       65.74     11.29 o 
   7  -6   8       46.20       19.38      8.92 o 
  -8  -5   8      239.86      265.79     20.68 o 
  -7  -5   8       79.89       82.85     11.17 o 
  -6  -5   8      548.29      589.12     27.34 o 
  -5  -5   8      725.29      729.15     29.24 o 
  -4  -5   8      613.91      603.74     25.20 o 
  -3  -5   8     3564.91     3475.07     68.71 o 
  -2  -5   8        1.47        2.19      0.47 o 
  -1  -5   8      245.83      259.33      7.77 o 
   0  -5   8        0.99        3.57      1.29 o 
   1  -5   8      721.96      687.08     10.94 o 
   2  -5   8     3833.48     3855.79     66.77 o 
   3  -5   8     1145.39     1153.04     47.90 o 
   4  -5   8      808.69      799.57     18.94 o 
   5  -5   8        0.66       -2.97      4.40 o 
   6  -5   8      384.29      361.25     24.25 o 
   7  -5   8       23.11       20.92      7.85 o 
  -9  -4   8      135.43      181.87     17.00 o 
  -8  -4   8       68.54       55.87     10.34 o 
  -7  -4   8        2.98        2.38      3.92 o 
  -6  -4   8       24.65       33.28      7.37 o 
  -5  -4   8       17.39       21.63      5.59 o 
  -4  -4   8     1721.42     1668.94     43.39 o 
  -3  -4   8        9.04       15.57      4.87 o 
  -2  -4   8      216.49      207.23      7.25 o 
  -1  -4   8      279.90      252.01      5.71 o 
   0  -4   8        5.21        6.32      1.25 o 
   1  -4   8       52.56       51.91      3.00 o 
   2  -4   8      215.77      221.25      6.27 o 
   3  -4   8      757.57      732.37     17.40 o 
   4  -4   8     1256.43     1199.11     20.45 o 
   5  -4   8       60.49       44.61      5.03 o 
   6  -4   8       25.89       26.27      8.44 o 
   7  -4   8       61.75       64.31     12.12 o 
 -10  -3   8      300.55      378.60     25.20 o 
  -9  -3   8       23.97       20.09      6.78 o 
  -8  -3   8       35.69       33.05      7.73 o 
  -7  -3   8      298.96      314.18     19.61 o 
  -6  -3   8       57.05       62.17      8.44 o 
  -5  -3   8       44.32       45.65      7.37 o 
  -4  -3   8        0.69        2.26      1.13 o 
  -3  -3   8       69.44       78.35      3.40 o 
  -2  -3   8      737.62      823.21     12.31 o 
  -1  -3   8       58.22       43.06      2.38 o 
   0  -3   8     1098.71     1117.43     16.66 o 
   1  -3   8      400.91      414.18      8.36 o 
   2  -3   8      230.33      226.17      7.36 o 
   3  -3   8      631.21      667.43     16.71 o 
   4  -3   8      890.74      860.39     20.24 o 
   5  -3   8       13.95        8.38      3.88 o 
   6  -3   8      665.03      676.02     33.28 o 
   7  -3   8      163.53      154.41     16.76 o 
 -10  -2   8      224.85      232.27     19.14 o 
  -9  -2   8       50.52       59.79      9.87 o 
  -8  -2   8       16.51       14.38      4.87 o 
  -7  -2   8      519.93      542.31     18.13 o 
  -6  -2   8     1602.59     1555.95     25.48 o 
  -5  -2   8       96.24       90.62      2.53 o 
  -4  -2   8     1021.68     1057.14     11.79 o 
  -3  -2   8       93.28       99.44      3.14 o 
  -2  -2   8     2476.51     2388.54     24.01 o 
  -1  -2   8      170.75      168.44      6.89 o 
   0  -2   8      211.96      216.16      5.64 o 
   1  -2   8     2743.37     2811.58     26.83 o 
   2  -2   8      128.92      135.74      5.81 o 
   3  -2   8      210.97      213.67      9.53 o 
   4  -2   8       16.25       16.26      4.99 o 
   5  -2   8      331.68      353.76     20.68 o 
   6  -2   8       51.62       53.26      7.02 o 
   7  -2   8       89.77       77.62     12.72 o 
 -10  -1   8      198.65      213.85     17.71 o 
  -9  -1   8       64.31       57.30      9.51 o 
  -8  -1   8      368.15      352.87     14.74 o 
  -7  -1   8        7.55        4.47      2.54 o 
  -6  -1   8      233.54      205.72      5.25 o 
  -5  -1   8      809.01      802.02     21.43 o 
  -4  -1   8      267.94      248.15      5.55 o 
  -3  -1   8     1427.35     1479.77     17.66 o 
  -2  -1   8     1243.90     1299.11     15.47 o 
  -1  -1   8      241.93      289.20      7.12 o 
   0  -1   8      723.47      700.93     10.89 o 
   1  -1   8      471.37      443.90     11.75 o 
   2  -1   8      247.14      220.31      9.87 o 
   3  -1   8      193.72      183.20      9.04 o 
   4  -1   8      112.47       99.97     10.58 o 
   5  -1   8      779.45      814.03     32.21 o 
   6  -1   8       35.76       34.17      6.04 o 
   7  -1   8        4.17       11.43      5.08 o 
  -9   0   8        0.17        1.55      4.40 o 
  -8   0   8        3.68        3.38      2.31 o 
  -7   0   8       23.37       18.83      2.02 o 
  -6   0   8       52.18       48.77      3.61 o 
  -5   0   8       86.26       82.22      3.45 o 
  -4   0   8       52.02       57.50      2.92 o 
  -3   0   8       68.59       64.96      3.05 o 
  -2   0   8      422.43      391.39      7.65 o 
  -1   0   8     2995.92     2947.55     30.78 o 
   0   0   8       25.41       26.85      3.08 o 
   1   0   8     1716.63     1656.26     28.61 o 
   2   0   8      213.75      182.37     11.41 o 
   3   0   8      162.88      179.38     12.96 o 
   4   0   8      540.73      491.41     23.42 o 
   5   0   8     2028.76     2106.86     56.11 o 
   6   0   8       28.81       47.43      8.56 o 
   7   0   8      111.73      100.68      9.93 o 
  -9   1   8        5.14        7.01      3.07 o 
  -8   1   8       57.63       64.40      5.76 o 
  -7   1   8        2.63        3.26      2.57 o 
  -6   1   8      274.74      279.46      8.33 o 
  -5   1   8      520.97      510.14      8.33 o 
  -4   1   8        2.96        5.13      1.28 o 
  -3   1   8     1925.50     1937.17     20.35 o 
  -2   1   8      136.53      104.52      3.87 o 
  -1   1   8     1073.63     1012.67     15.69 o 
   0   1   8       22.21       24.65      3.11 o 
   1   1   8      219.31      218.76      7.51 o 
   2   1   8      459.78      438.33     13.93 o 
   3   1   8       18.03        6.18      4.04 o 
   4   1   8     1069.98     1064.13     35.90 o 
   5   1   8      457.27      460.39     24.73 o 
   6   1   8      299.59      297.65     21.04 o 
   7   1   8       27.20       17.11      5.25 o 
  -9   2   8      199.22      182.26      9.82 o 
  -8   2   8       14.19       21.67      3.91 o 
  -7   2   8       53.46       64.53      5.67 o 
  -6   2   8       99.51      103.79      5.11 o 
  -5   2   8      499.53      500.43      8.58 o 
  -4   2   8      499.03      491.13      9.40 o 
  -3   2   8      162.57      145.40      5.68 o 
  -2   2   8        4.16       10.45      1.78 o 
  -1   2   8        2.29        4.20      2.03 o 
   0   2   8      497.60      472.42     10.99 o 
   1   2   8      923.90      926.76     19.21 o 
   2   2   8      152.81      139.20     11.05 o 
   3   2   8       31.51       18.31      5.23 o 
   4   2   8        5.35        3.45      3.68 o 
   5   2   8        2.89        8.68      5.59 o 
   6   2   8      192.00      244.16     19.38 o 
 -10   3   8        2.00        5.71      4.87 o 
  -9   3   8        3.51        9.30      3.97 o 
  -8   3   8        8.51       11.09      8.26 o 
  -7   3   8      152.71      138.62      7.99 o 
  -6   3   8      867.16      848.89     13.89 o 
  -5   3   8      400.66      384.20      7.75 o 
  -4   3   8       16.77       20.82      2.28 o 
  -3   3   8      100.37       97.05      4.28 o 
  -2   3   8      322.93      386.57     10.76 o 
  -1   3   8       67.93       91.26      4.96 o 
   0   3   8      160.95      136.81      7.48 o 
   1   3   8     1419.90     1392.93     37.33 o 
   2   3   8     1577.99     1487.07     40.53 o 
   3   3   8     1298.74     1226.51     37.80 o 
   4   3   8       28.72       29.84      6.66 o 
   5   3   8       63.16       69.30     10.58 o 
   6   3   8       77.88      114.59     14.26 o 
 -10   4   8       24.00       22.23      7.49 o 
  -9   4   8      455.81      475.12     16.30 o 
  -8   4   8       74.80       70.58      7.61 o 
  -7   4   8       13.61       14.85      2.61 o 
  -6   4   8      437.81      413.75     10.93 o 
  -5   4   8       75.23       75.41      4.46 o 
  -4   4   8     1524.16     1555.95     22.22 o 
  -3   4   8        3.30        7.96      3.17 o 
  -2   4   8      935.37      944.55     16.66 o 
  -1   4   8      362.26      393.47      9.09 o 
   0   4   8       23.30       43.74      6.18 o 
   1   4   8      267.23      256.40     15.57 o 
   2   4   8      455.34      433.05     21.04 o 
   3   4   8      595.18      570.22     25.44 o 
   4   4   8      548.71      516.02     25.68 o 
   5   4   8      145.60      165.35     15.45 o 
   6   4   8       53.42       60.15     10.58 o 
 -10   5   8       74.83       63.36      9.99 o 
  -9   5   8       50.72       47.19      7.85 o 
  -8   5   8      177.87      168.01      9.36 o 
  -7   5   8      313.73      302.08      9.60 o 
  -6   5   8      651.24      582.08     13.26 o 
  -5   5   8        1.03        1.57      1.97 o 
  -4   5   8       97.02      114.90      6.97 o 
  -3   5   8      712.60      676.93     17.23 o 
  -2   5   8      242.48      224.27     10.00 o 
  -1   5   8        9.25       14.86      4.40 o 
   0   5   8       76.10       60.51      8.08 o 
   1   5   8      202.01      169.39     13.08 o 
   2   5   8        3.87        8.32      5.11 o 
   3   5   8      100.98      102.82     11.41 o 
   4   5   8       16.61       17.00      6.42 o 
   5   5   8        9.13       15.69      7.37 o 
 -10   6   8        0.81       -0.24      5.23 o 
  -9   6   8       15.17       15.33      6.66 o 
  -8   6   8      219.20      237.03     17.36 o 
  -7   6   8      255.84      266.14     11.08 o 
  -6   6   8       49.86       43.43      5.00 o 
  -5   6   8       47.08       54.15      4.24 o 
  -4   6   8       45.15       36.29      4.45 o 
  -3   6   8        7.48       20.56      5.11 o 
  -2   6   8     2603.39     2480.83     54.92 o 
  -1   6   8      778.71      755.54     27.82 o 
   0   6   8        3.60        4.75      3.80 o 
   1   6   8      205.42      206.24     14.74 o 
   2   6   8      450.70      457.65     23.30 o 
   3   6   8       20.76       33.76      8.32 o 
   4   6   8      285.15      308.23     20.80 o 
   5   6   8       98.81      115.54     13.79 o 
 -10   7   8      161.87      165.35     16.40 o 
  -9   7   8       81.64       79.76     11.29 o 
  -8   7   8      107.28      127.79     13.19 o 
  -7   7   8      396.08      393.11     21.63 o 
  -6   7   8       38.01       41.04      4.82 o 
  -5   7   8      731.67      654.49     14.89 o 
  -4   7   8      107.89       98.90     10.10 o 
  -3   7   8      769.96      694.92     26.86 o 
  -2   7   8      164.13      142.76     12.12 o 
  -1   7   8      255.75      252.60     16.52 o 
   0   7   8     1137.97     1098.96     36.14 o 
   1   7   8       10.54       14.50      5.23 o 
   2   7   8       26.08       20.21      6.30 o 
   3   7   8        3.92        4.99      4.87 o 
   4   7   8      311.93      362.44     23.18 o 
  -9   8   8      132.59      123.15     13.55 o 
  -8   8   8        2.51        2.38      4.99 o 
  -7   8   8        2.37       -0.24      4.64 o 
  -6   8   8       10.41       13.97      5.47 o 
  -5   8   8      157.17      143.48     12.96 o 
  -4   8   8      249.42      251.05     16.88 o 
  -3   8   8      270.47      229.90     15.69 o 
  -2   8   8       36.29       29.24      6.66 o 
  -1   8   8      466.50      463.36     23.06 o 
   0   8   8      146.11      152.99     13.79 o 
   1   8   8        1.59       -0.59      4.75 o 
   2   8   8      167.65      177.24     15.81 o 
   3   8   8      169.61      191.86     17.00 o 
   4   8   8       78.50       87.61     12.36 o 
  -9   9   8      147.83      137.30     15.22 o 
  -8   9   8       34.85       59.67     10.10 o 
  -7   9   8       64.37       83.57     11.53 o 
  -6   9   8       48.38       58.81      6.72 o 
  -5   9   8        1.23        1.55      4.75 o 
  -4   9   8      331.66      307.88     19.26 o 
  -3   9   8      600.30      619.79     27.34 o 
  -2   9   8        8.85        4.87      5.59 o 
  -1   9   8        4.76        2.38      3.92 o 
   0   9   8       58.77       55.87      9.27 o 
   1   9   8       37.82       40.53      8.44 o 
   2   9   8      126.73      142.17     14.62 o 
   3   9   8       52.91       63.00     10.70 o 
  -8  10   8       13.32        9.75      8.20 o 
  -7  10   8      410.12      428.77     25.08 o 
  -6  10   8       30.46       26.04      5.28 o 
  -5  10   8        9.19        8.92      6.06 o 
  -4  10   8      186.35      203.03     16.52 o 
  -3  10   8      330.29      335.33     20.92 o 
  -2  10   8       94.94       92.72     11.65 o 
  -1  10   8       85.49       77.27     10.82 o 
   0  10   8        7.31       12.01      5.47 o 
   1  10   8      260.23      285.65     20.21 o 
   2  10   8       15.09       21.63      7.49 o 
  -7  11   8       14.84       17.68      5.04 o 
  -6  11   8       31.28       41.84      8.92 o 
  -5  11   8      220.20      230.37     18.31 o 
  -4  11   8       49.45       55.51      9.15 o 
  -3  11   8       20.35       29.12      8.56 o 
  -2  11   8        7.75        7.61      5.59 o 
  -1  11   8       31.70       31.50      7.61 o 
   0  11   8      378.18      392.39     24.49 o 
   1  11   8       49.19       55.16      9.99 o 
  -7  12   8        0.35        0.12      5.82 o 
  -6  12   8        8.95        2.62      5.23 o 
  -5  12   8       17.75       21.87      7.01 o 
  -4  12   8       10.79       17.36      7.85 o 
  -3  12   8       25.91       17.71      7.25 o 
  -2  12   8       24.04       26.98      8.44 o 
  -1  12   8        0.66        5.94      5.47 o 
   0  12   8       10.77       13.67      6.78 o 
  -5  13   8       39.59       41.49     10.46 o 
  -4  13   8       53.63       66.45     11.05 o 
  -3  13   8      266.08      279.58     21.63 o 
  -2  13   8        0.16        3.92      5.35 o 
   0 -16   9        4.99        5.59      4.99 o 
  -1 -15   9       22.56       14.74      7.01 o 
   0 -15   9       36.41       24.73      7.85 o 
   1 -15   9        7.77        8.08      6.06 o 
   4 -15   9       85.08       85.23     11.89 o 
   5 -15   9       76.84       90.34     13.55 o 
  -2 -14   9       11.90       15.45      7.61 o 
  -1 -14   9       30.56       24.13      7.25 o 
   0 -14   9        0.54       -5.35      5.35 o 
   1 -14   9      309.87      331.77     20.33 o 
   2 -14   9        6.39        5.71      4.28 o 
   3 -14   9      155.03      160.71     14.62 o 
   4 -14   9        0.19       -2.62      5.59 o 
   5 -14   9       50.97       48.97     10.58 o 
  -3 -13   9        1.30        9.51      6.89 o 
  -2 -13   9       71.63       77.62     11.53 o 
  -1 -13   9       33.99       26.03      6.89 o 
   0 -13   9      245.63      253.43     18.07 o 
   1 -13   9       90.30      100.80     11.17 o 
   2 -13   9       48.55       52.03      5.46 o 
   3 -13   9        0.00       -3.21      4.87 o 
   4 -13   9      188.72      198.63     17.24 o 
   5 -13   9        0.04       -6.89      6.89 o 
   6 -13   9      167.26      178.07     18.78 o 
  -4 -12   9      132.16      140.74     16.29 o 
  -3 -12   9       26.43       28.29      7.73 o 
  -2 -12   9       75.59       84.99     11.53 o 
  -1 -12   9      176.69      211.83     16.76 o 
   0 -12   9      652.79      648.20     28.29 o 
   1 -12   9      214.08      263.94     24.31 o 
   2 -12   9       52.90       65.95      6.01 o 
   3 -12   9      201.52      205.31     12.12 o 
   4 -12   9       68.77       41.37      9.63 o 
   5 -12   9      155.25      188.77     17.83 o 
   6 -12   9       72.19       72.51     12.72 o 
  -4 -11   9       28.70       27.10      8.08 o 
  -3 -11   9        0.30        5.23      4.64 o 
  -2 -11   9      181.86      198.40     16.64 o 
  -1 -11   9       52.90       40.89      7.73 o 
   0 -11   9      431.52      426.77     12.75 o 
   1 -11   9      315.21      318.38     11.95 o 
   2 -11   9      199.12      178.26      9.20 o 
   3 -11   9      174.53      182.33      9.64 o 
   4 -11   9      358.98      355.19     22.70 o 
   5 -11   9       34.27       25.44      8.80 o 
   6 -11   9       96.83       89.15     13.79 o 
  -5 -10   9       30.31       20.45      6.54 o 
  -4 -10   9      156.60      166.30     15.93 o 
  -3 -10   9       29.67       24.84      7.25 o 
  -2 -10   9      196.97      181.75     15.10 o 
  -1 -10   9        0.65       -0.78      1.34 o 
   0 -10   9       13.54       16.07      2.33 o 
   1 -10   9      134.73      132.74      6.08 o 
   2 -10   9      232.57      204.46     11.83 o 
   3 -10   9      208.62      181.72      7.35 o 
   4 -10   9      274.55      276.74     23.60 o 
   5 -10   9      108.04      116.14     14.15 o 
   6 -10   9       48.64       59.79     11.77 o 
  -6  -9   9        1.36        0.95      4.87 o 
  -5  -9   9       23.10       18.78      6.30 o 
  -4  -9   9      136.93      136.46     13.91 o 
  -3  -9   9      161.91      175.57     15.10 o 
  -2  -9   9      132.51      147.16     13.55 o 
  -1  -9   9      431.96      395.82      7.86 o 
   0  -9   9      110.92      105.38      4.76 o 
   1  -9   9       93.95       92.59      5.00 o 
   2  -9   9        0.06        4.87      2.28 o 
   3  -9   9      236.07      211.36      7.78 o 
   4  -9   9      103.10       97.24     11.89 o 
   5  -9   9        2.72        3.92      5.35 o 
   6  -9   9       49.90       46.84     10.58 o 
   7  -9   9      141.17      181.99     19.61 o 
  -6  -8   9      283.59      299.32     22.35 o 
  -5  -8   9      138.74      115.42     13.31 o 
  -4  -8   9       26.39       34.59      7.73 o 
  -3  -8   9      232.91      241.43     17.12 o 
  -2  -8   9      529.04      551.20     24.84 o 
  -1  -8   9      537.08      530.40      9.29 o 
   0  -8   9      551.98      531.22     10.83 o 
   1  -8   9      400.20      361.82      8.38 o 
   2  -8   9      779.73      761.81     15.02 o 
   3  -8   9     1887.03     1758.83     25.63 o 
   4  -8   9      439.65      447.77     14.15 o 
   5  -8   9      299.01      288.97     21.28 o 
   6  -8   9       55.67       69.42     12.12 o 
   7  -8   9        2.88       -1.78      6.30 o 
  -7  -7   9       35.49       47.31      9.75 o 
  -6  -7   9       53.87       59.67     10.58 o 
  -5  -7   9      120.74      103.89     12.60 o 
  -4  -7   9      360.68      371.23     21.63 o 
  -3  -7   9      455.89      455.63     22.70 o 
  -2  -7   9      414.72      334.57     25.79 o 
  -1  -7   9      627.19      636.41     11.90 o 
   0  -7   9       12.95       13.21      2.00 o 
   1  -7   9      114.34      121.33      6.42 o 
   2  -7   9      658.18      658.02     13.85 o 
   3  -7   9      629.64      620.29     13.41 o 
   4  -7   9      262.75      257.44     10.69 o 
   5  -7   9        5.50       11.05      6.89 o 
   6  -7   9       37.22       52.66     11.05 o 
   7  -7   9      160.80      217.77     20.92 o 
  -8  -6   9       77.45       75.36     11.65 o 
  -7  -6   9      459.59      495.81     27.82 o 
  -6  -6   9      108.28      120.42     13.43 o 
  -5  -6   9       38.29       44.70      7.85 o 
  -4  -6   9      303.93      292.66     18.42 o 
  -3  -6   9      974.26     1055.45     34.47 o 
  -2  -6   9      588.97      537.65     23.30 o 
  -1  -6   9        6.99       11.31      1.64 o 
   0  -6   9      225.45      207.56      5.83 o 
   1  -6   9      458.24      452.21      9.21 o 
   2  -6   9     1641.45     1617.09     33.39 o 
   3  -6   9      701.34      677.95     37.38 o 
   4  -6   9       68.38       65.77      7.07 o 
   5  -6   9       15.63       21.04      7.01 o 
   6  -6   9       35.10       25.56      9.15 o 
   7  -6   9      120.60      113.76     15.81 o 
  -8  -5   9      797.67      858.37     37.44 o 
  -7  -5   9        0.74        1.78      4.99 o 
  -6  -5   9        1.31        0.12      4.64 o 
  -5  -5   9     1053.69     1026.45     36.14 o 
  -4  -5   9      401.40      434.59     21.75 o 
  -3  -5   9      156.18      186.86     13.79 o 
  -2  -5   9      411.53      339.06     13.35 o 
  -1  -5   9      154.05      164.11      7.07 o 
   0  -5   9     1139.00     1077.71     16.65 o 
   1  -5   9      498.43      519.03      9.80 o 
   2  -5   9     1057.61     1089.58     19.45 o 
   3  -5   9       35.54       37.97      4.45 o 
   4  -5   9       22.38       20.00      3.76 o 
   5  -5   9      141.84      140.68      8.66 o 
   6  -5   9       55.25       38.40     10.10 o 
   7  -5   9       77.46       75.25     13.19 o 
  -9  -4   9       36.51       54.32     11.41 o 
  -8  -4   9       23.17       20.56      7.13 o 
  -7  -4   9        3.77        0.12      3.92 o 
  -6  -4   9      125.09      115.42     12.24 o 
  -5  -4   9      355.99      382.29     20.68 o 
  -4  -4   9      646.46      629.54     25.68 o 
  -3  -4   9        6.58        4.91      2.08 o 
  -2  -4   9       60.60       51.08      3.00 o 
  -1  -4   9      893.86      877.86     13.09 o 
   0  -4   9     1008.28     1027.45     13.86 o 
   1  -4   9      316.81      342.69      7.88 o 
   2  -4   9        0.21        2.89      1.90 o 
   3  -4   9      356.68      389.98     12.98 o 
   4  -4   9       61.90       66.56      5.03 o 
   5  -4   9      924.69      937.41     38.16 o 
   6  -4   9      228.87      228.35     20.45 o 
   7  -4   9      137.33      141.22     17.00 o 
  -9  -3   9      138.25      165.11     16.40 o 
  -8  -3   9      179.49      180.09     16.29 o 
  -7  -3   9       78.93       81.90     10.46 o 
  -6  -3   9      223.94      243.92     16.88 o 
  -5  -3   9       78.59       71.08      9.15 o 
  -4  -3   9       79.30       68.98      3.87 o 
  -3  -3   9      130.29      125.42      3.98 o 
  -2  -3   9      118.36      125.13      3.83 o 
  -1  -3   9      812.85      760.43     11.13 o 
   0  -3   9       30.35       37.34      2.78 o 
   1  -3   9      266.19      290.42      7.34 o 
   2  -3   9       60.85       56.57      5.19 o 
   3  -3   9      920.45      929.74     21.22 o 
   4  -3   9      173.28      188.60      9.53 o 
   5  -3   9      274.78      278.76     17.71 o 
   6  -3   9       44.37       36.02      9.51 o 
   7  -3   9     1277.48     1210.58     50.64 o 
 -10  -2   9       33.76       44.10      9.03 o 
  -9  -2   9      476.60      506.27     27.34 o 
  -8  -2   9      113.78      112.10     12.12 o 
  -7  -2   9      102.15       90.10     10.70 o 
  -6  -2   9        9.50        6.33      0.89 o 
  -5  -2   9       85.49       88.03      4.92 o 
  -4  -2   9     5694.95     5564.98     47.72 o 
  -3  -2   9        7.35        7.75      1.25 o 
  -2  -2   9       58.80       60.65      4.20 o 
  -1  -2   9        1.85        4.19      1.34 o 
   0  -2   9      356.89      372.80      8.02 o 
   1  -2   9     3659.43     3627.07     39.50 o 
   2  -2   9      509.11      512.58     14.88 o 
   3  -2   9       46.39       35.31      4.50 o 
   4  -2   9      198.35      201.37     15.22 o 
   5  -2   9       81.73       86.78     10.58 o 
   6  -2   9       61.08       64.67      8.02 o 
   7  -2   9        0.02       -1.31      5.94 o 
 -10  -1   9      112.31      127.90     13.67 o 
  -9  -1   9       26.07       43.03      8.56 o 
  -8  -1   9       59.93       60.86      9.51 o 
  -7  -1   9        7.11       12.01      2.01 o 
  -6  -1   9        0.45        1.37      1.10 o 
  -5  -1   9      529.64      551.26     10.03 o 
  -4  -1   9      148.72      161.07      7.26 o 
  -3  -1   9      294.28      283.41      7.88 o 
  -2  -1   9      420.22      413.61     15.99 o 
  -1  -1   9       21.02       22.09      2.42 o 
   0  -1   9      193.24      196.73      5.91 o 
   1  -1   9     1295.75     1314.66     27.83 o 
   2  -1   9      250.49      240.38     10.25 o 
   3  -1   9      999.95     1002.08     33.16 o 
   4  -1   9      142.50      156.08     13.55 o 
   5  -1   9       61.30       42.20      8.08 o 
   6  -1   9       22.50       21.99      6.78 o 
  -9   0   9      117.62      121.72     12.72 o 
  -8   0   9      104.30      125.08      7.65 o 
  -7   0   9      711.46      699.51     14.02 o 
  -6   0   9       42.35       36.89      2.66 o 
  -5   0   9        1.33        3.87      1.80 o 
  -4   0   9     1458.57     1417.06     16.87 o 
  -3   0   9      353.32      354.55      7.59 o 
  -2   0   9       23.24       25.66      1.95 o 
  -1   0   9      127.94      124.44      5.21 o 
   0   0   9     1149.29     1129.29     27.79 o 
   1   0   9      319.23      314.34     17.89 o 
   2   0   9      110.52       94.50      9.51 o 
   3   0   9      812.58      815.10     29.84 o 
   4   0   9        4.07        1.66      3.80 o 
   5   0   9       42.36       42.44      8.44 o 
   6   0   9      289.40      290.76     21.16 o 
  -9   1   9      101.51       96.40     11.65 o 
  -8   1   9      208.44      233.03     11.23 o 
  -7   1   9      100.80       98.63      5.48 o 
  -6   1   9        2.04        5.62      2.14 o 
  -5   1   9     2722.51     2737.67     30.86 o 
  -4   1   9        3.93        4.91      1.67 o 
  -3   1   9      148.83      139.99      4.95 o 
  -2   1   9        4.14        6.61      1.42 o 
  -1   1   9        0.42        6.31      1.88 o 
   0   1   9      620.92      626.20     12.98 o 
   1   1   9      516.44      491.89     20.45 o 
   2   1   9      759.89      710.97     26.27 o 
   3   1   9      337.48      333.19     18.78 o 
   4   1   9       35.69       22.35      5.82 o 
   5   1   9        5.38       14.03      6.06 o 
   6   1   9        7.82       19.14      7.49 o 
  -9   2   9        7.08        8.41      4.46 o 
  -8   2   9       63.15       74.56      6.33 o 
  -7   2   9      582.91      588.30     30.49 o 
  -6   2   9       18.63       20.09      2.43 o 
  -5   2   9        8.65       14.67      2.52 o 
  -4   2   9      225.51      220.50      6.50 o 
  -3   2   9       74.68       68.58      4.08 o 
  -2   2   9       86.83       87.05      4.06 o 
  -1   2   9      194.62      186.22      6.86 o 
   0   2   9       95.74       98.08      8.08 o 
   1   2   9      290.32      278.87     15.69 o 
   2   2   9        6.20        7.01      4.04 o 
   3   2   9       16.43       10.46      4.52 o 
   4   2   9        7.49       10.10      5.35 o 
   5   2   9      120.54      110.43     12.84 o 
   6   2   9       33.80       30.91      8.20 o 
  -9   3   9       62.08       64.20      6.50 o 
  -8   3   9      282.56      285.38     16.05 o 
  -7   3   9        1.37        2.27      3.11 o 
  -6   3   9      391.28      383.07     10.47 o 
  -5   3   9      665.90      658.96     13.98 o 
  -4   3   9      150.25      145.36      6.84 o 
  -3   3   9      644.22      617.16     12.94 o 
  -2   3   9     2331.23     2262.86     28.50 o 
  -1   3   9     1840.35     1869.44     35.25 o 
   0   3   9     2312.26     2254.74     50.40 o 
   1   3   9       17.90       15.57      4.75 o 
   2   3   9        1.23       -0.12      3.45 o 
   3   3   9      230.95      203.74     15.33 o 
   4   3   9      931.48      867.64     34.47 o 
   5   3   9       94.06      107.70     13.31 o 
 -10   4   9       10.34       11.89      5.59 o 
  -9   4   9      145.47      149.41      9.37 o 
  -8   4   9       15.24       19.60      4.16 o 
  -7   4   9       61.63       61.66      5.88 o 
  -6   4   9     3542.02     3392.45     52.65 o 
  -5   4   9       37.52       40.19      4.76 o 
  -4   4   9       74.41       63.71      7.13 o 
  -3   4   9      159.01      164.40     11.53 o 
  -2   4   9      409.67      410.94     18.66 o 
  -1   4   9       78.62       80.48      8.68 o 
   0   4   9       80.67       70.97      8.44 o 
   1   4   9       15.40       25.20      6.06 o 
   2   4   9      691.47      657.59     27.34 o 
   3   4   9     1021.35     1032.39     36.61 o 
   4   4   9       23.17       26.98      7.25 o 
   5   4   9      623.98      692.54     33.16 o 
 -10   5   9        1.83        4.40      5.11 o 
  -9   5   9        1.82        0.36      4.28 o 
  -8   5   9      134.76      141.54      9.57 o 
  -7   5   9      254.89      249.19     11.55 o 
  -6   5   9      246.74      241.71      8.91 o 
  -5   5   9      530.18      509.12     21.63 o 
  -4   5   9      245.89      227.28     14.26 o 
  -3   5   9      443.63      425.32     19.49 o 
  -2   5   9      563.27      502.11     21.63 o 
  -1   5   9       81.50       77.86      8.92 o 
   0   5   9        0.33        1.31      3.80 o 
   1   5   9       21.67       25.68      5.94 o 
   2   5   9       27.46       14.26      5.11 o 
   3   5   9        8.42        0.12      4.40 o 
   4   5   9      488.36      456.70     25.56 o 
   5   5   9      354.59      360.18     24.25 o 
 -10   6   9       44.59       85.47     11.65 o 
  -9   6   9       88.60       70.97     10.34 o 
  -8   6   9       55.73       61.58      9.87 o 
  -7   6   9       39.13       32.10      7.01 o 
  -6   6   9       12.61        7.86      3.86 o 
  -5   6   9        6.30        3.09      4.87 o 
  -4   6   9      239.79      216.82     14.86 o 
  -3   6   9      277.97      267.22     16.17 o 
  -2   6   9      325.14      349.36     18.66 o 
  -1   6   9      105.69      111.86     11.05 o 
   0   6   9      537.52      543.36     24.61 o 
   1   6   9       93.34       93.55     10.70 o 
   2   6   9      538.08      522.67     25.91 o 
   3   6   9      212.73      186.27     16.05 o 
   4   6   9        0.68        3.57      5.71 o 
 -10   7   9      181.32      199.70     17.59 o 
  -9   7   9       36.98       36.02      7.96 o 
  -8   7   9      245.43      226.92     17.47 o 
  -7   7   9      145.66      117.21     12.36 o 
  -6   7   9        9.76       13.01      8.50 o 
  -5   7   9     1293.25     1267.16     39.11 o 
  -4   7   9       59.99       52.42      7.96 o 
  -3   7   9       35.11       25.56      6.06 o 
  -2   7   9      109.70      114.35     11.41 o 
  -1   7   9      140.18      120.77     12.12 o 
   0   7   9      179.81      182.82     14.74 o 
   1   7   9      120.24      136.46     13.08 o 
   2   7   9      422.14      449.81     24.96 o 
   3   7   9      557.91      612.90     29.84 o 
   4   7   9       38.99       29.60      8.56 o 
  -9   8   9        5.73        2.02      6.78 o 
  -8   8   9        4.36        1.90      5.94 o 
  -7   8   9        6.34        5.94      4.11 o 
  -6   8   9        6.23        7.61      5.23 o 
  -5   8   9        1.95        6.54      5.11 o 
  -4   8   9       34.19       22.23      6.54 o 
  -3   8   9       11.74        9.75      4.64 o 
  -2   8   9        0.34        7.37      5.59 o 
  -1   8   9       12.08       13.55      5.59 o 
   0   8   9      132.02      140.74     13.67 o 
   1   8   9       38.74       39.70      8.32 o 
   2   8   9      442.81      434.47     25.08 o 
   3   8   9      446.00      492.36     27.70 o 
  -9   9   9      176.83      207.31     18.66 o 
  -8   9   9      344.05      371.23     23.42 o 
  -7   9   9        6.51        8.11      4.13 o 
  -6   9   9        8.54       11.77      5.82 o 
  -5   9   9       33.16       27.46      7.13 o 
  -4   9   9      129.02      133.02     13.19 o 
  -3   9   9      249.94      249.39     17.71 o 
  -2   9   9      108.15       94.26     11.17 o 
  -1   9   9        2.20        0.00      4.52 o 
   0   9   9      123.56      126.72     13.43 o 
   1   9   9        7.47       13.55      6.42 o 
   2   9   9       85.95       90.70     12.24 o 
  -8  10   9       23.30       30.18      5.84 o 
  -7  10   9      132.57      156.88     11.01 o 
  -6  10   9      177.84      147.40     14.86 o 
  -5  10   9       78.84       76.08     10.70 o 
  -4  10   9      163.03      179.85     15.81 o 
  -3  10   9      334.80      325.59     21.16 o 
  -2  10   9       83.80       95.93     12.24 o 
  -1  10   9      433.44      441.13     25.32 o 
   0  10   9      123.71      134.32     14.26 o 
   1  10   9       13.77       26.98      7.73 o 
  -7  11   9       54.58       46.00      9.87 o 
  -6  11   9      252.80      240.48     19.38 o 
  -5  11   9        0.42       -1.31      4.52 o 
  -4  11   9        1.59        8.92      6.66 o 
  -3  11   9        3.81        8.32      6.18 o 
  -2  11   9        2.50       -0.71      5.47 o 
  -1  11   9        0.57        4.99      6.54 o 
   0  11   9       83.23       81.66     12.12 o 
  -6  12   9        2.98        0.71      6.18 o 
  -5  12   9        0.43        5.47      6.89 o 
  -4  12   9      559.50      563.68     30.31 o 
  -3  12   9      454.33      476.31     27.58 o 
  -2  12   9       72.12       85.11     12.60 o 
  -1  12   9      116.55      140.15     16.05 o 
  -1 -15  10      254.95      273.16     21.52 o 
   0 -15  10       73.11       72.75     10.46 o 
   1 -15  10       59.59       50.40      8.68 o 
  -1 -14  10       24.88       28.17      8.08 o 
   0 -14  10       54.15       48.02      9.63 o 
   1 -14  10       59.17       64.55      9.75 o 
   2 -14  10       18.08       20.21      6.06 o 
   3 -14  10       67.19       55.39      9.15 o 
   4 -14  10        0.26       -0.36      5.71 o 
   5 -14  10       32.92       41.25     10.34 o 
  -2 -13  10      169.27      191.14     17.71 o 
  -1 -13  10        4.11        6.18      5.71 o 
   0 -13  10        4.66        5.23      5.23 o 
   1 -13  10      106.70      109.60     11.65 o 
   2 -13  10       51.91       51.76      9.87 o 
   3 -13  10       57.90       72.51     10.10 o 
   4 -13  10       13.00        7.73      5.59 o 
   5 -13  10       65.42       40.89      9.99 o 
  -3 -12  10      207.21      210.76     18.78 o 
  -2 -12  10      377.99      431.50     25.91 o 
  -1 -12  10      353.67      346.86     21.99 o 
   0 -12  10       31.51       27.70      6.06 o 
   1 -12  10      153.95      164.46      9.02 o 
   2 -12  10      143.26      144.64      8.78 o 
   3 -12  10      283.39      308.19     13.08 o 
   4 -12  10       36.16       59.32     10.34 o 
   5 -12  10       22.57       22.94      7.61 o 
  -4 -11  10        4.76       11.77      6.78 o 
  -3 -11  10        0.09        6.42      4.64 o 
  -2 -11  10      161.26      137.18     14.26 o 
  -1 -11  10       84.08       73.82     10.22 o 
   0 -11  10      140.29      137.81      8.26 o 
   1 -11  10       80.20       65.33      5.71 o 
   2 -11  10      292.99      303.46     12.44 o 
   3 -11  10        4.21        3.81      3.80 o 
   4 -11  10      536.38      514.83     29.12 o 
   5 -11  10       68.66       75.96     12.48 o 
   6 -11  10      213.36      224.43     20.68 o 
  -5 -10  10        1.00        2.73      6.30 o 
  -4 -10  10      152.80      164.64     16.17 o 
  -3 -10  10       23.72       27.34      7.13 o 
  -2 -10  10        6.10        7.01      4.40 o 
  -1 -10  10       30.32       31.62      7.61 o 
   0 -10  10      104.72       99.57      6.33 o 
   1 -10  10      129.27      125.11      5.97 o 
   2 -10  10       21.53       27.91      4.41 o 
   3 -10  10      212.48      195.36     15.22 o 
   4 -10  10       35.32       33.05     39.58 o 
   5 -10  10       95.93      109.36     14.50 o 
   6 -10  10      117.76      116.26     15.22 o 
  -6  -9  10      114.84      151.56     17.59 o 
  -5  -9  10      366.27      408.44     25.68 o 
  -4  -9  10        1.70       -2.26      4.75 o 
  -3  -9  10        1.83        8.08      5.11 o 
  -2  -9  10      138.59      146.92     13.43 o 
  -1  -9  10      557.86      583.36     14.11 o 
   0  -9  10      112.85      117.62      5.30 o 
   1  -9  10      181.25      197.78      7.32 o 
   2  -9  10       52.91       41.27      8.26 o 
   3  -9  10       19.52       25.44      5.77 o 
   4  -9  10      191.16      157.74     15.93 o 
   5  -9  10       16.49       31.14      8.44 o 
   6  -9  10      108.80      143.60     16.52 o 
  -6  -8  10      341.46      399.41     25.91 o 
  -5  -8  10       76.26       67.28     10.70 o 
  -4  -8  10        1.10        1.90      4.04 o 
  -3  -8  10       22.28       21.87      6.30 o 
  -2  -8  10      126.83       87.13     13.55 o 
  -1  -8  10      798.44      766.80     17.91 o 
   0  -8  10      688.84      631.61     12.37 o 
   1  -8  10      347.77      330.81      9.47 o 
   2  -8  10     1279.61     1206.16     37.98 o 
   3  -8  10        2.93        0.65      2.68 o 
   4  -8  10      136.82      115.90     13.19 o 
   5  -8  10      217.55      209.93     18.54 o 
   6  -8  10      219.07      218.96     20.33 o 
  -7  -7  10        7.15        8.68      6.18 o 
  -6  -7  10       53.99       65.02     11.53 o 
  -5  -7  10        2.93        1.31      4.52 o 
  -4  -7  10       13.75       10.82      5.59 o 
  -3  -7  10      235.48      222.76     16.40 o 
  -2  -7  10      474.24      413.82     10.04 o 
  -1  -7  10      315.21      300.85     11.51 o 
   0  -7  10        4.33        4.84      2.98 o 
   1  -7  10        3.43        7.28      2.26 o 
   2  -7  10        1.53        4.48      2.15 o 
   3  -7  10      621.27      628.53     14.24 o 
   4  -7  10       25.63       19.61      6.78 o 
   5  -7  10      344.31      333.19     23.30 o 
   6  -7  10       44.13       52.78     11.41 o 
  -7  -6  10       50.90       58.96     10.46 o 
  -6  -6  10       46.96       47.79      9.27 o 
  -5  -6  10       25.46       26.51      6.89 o 
  -4  -6  10      845.37      885.11     33.52 o 
  -3  -6  10       74.55       85.23     10.46 o 
  -2  -6  10      322.56      279.32     11.69 o 
  -1  -6  10        0.73        1.93      1.31 o 
   0  -6  10       60.40       59.92      7.82 o 
   1  -6  10      404.05      428.70     10.82 o 
   2  -6  10       12.02        9.12      2.50 o 
   3  -6  10       33.67       27.03      4.28 o 
   4  -6  10      103.38       86.30      6.82 o 
   5  -6  10      287.81      307.16     22.35 o 
   6  -6  10      324.09      289.81     23.30 o 
  -8  -5  10       13.89       -0.24      5.59 o 
  -7  -5  10      398.24      402.38     24.73 o 
  -6  -5  10       15.77       -0.95      4.75 o 
  -5  -5  10        0.75       13.08      5.94 o 
  -4  -5  10       42.20       47.31      7.49 o 
  -3  -5  10        0.25        6.78      4.16 o 
  -2  -5  10     1287.29     1202.25     29.00 o 
  -1  -5  10      176.55      175.06      7.17 o 
   0  -5  10       12.64       18.93      2.39 o 
   1  -5  10      259.30      246.74      7.06 o 
   2  -5  10     1895.19     1856.27     26.05 o 
   3  -5  10       21.72       16.93      2.79 o 
   4  -5  10      511.22      454.32     25.56 o 
   5  -5  10       19.51        7.13      5.35 o 
   6  -5  10       14.44       -1.19      5.35 o 
  -9  -4  10      104.65       93.79     12.96 o 
  -8  -4  10        0.02        9.87      7.13 o 
  -7  -4  10      175.79      177.71     16.17 o 
  -6  -4  10      188.24      199.47     16.05 o 
  -5  -4  10      531.67      491.05     24.25 o 
  -4  -4  10       44.51       43.15      7.49 o 
  -3  -4  10      141.56      142.12      6.54 o 
  -2  -4  10     1575.38     1555.77     24.07 o 
  -1  -4  10      358.61      334.98      8.18 o 
   0  -4  10      177.02      161.67      5.48 o 
   1  -4  10      815.33      825.19     13.43 o 
   2  -4  10      670.75      690.28     23.12 o 
   3  -4  10       95.02      114.59     10.82 o 
   4  -4  10        0.39        6.59      3.21 o 
   5  -4  10       19.71       29.00      8.20 o 
   6  -4  10       10.44        4.75      6.42 o 
  -9  -3  10        0.03        1.78      6.06 o 
  -8  -3  10      178.42      169.87     15.57 o 
  -7  -3  10      308.74      300.39     19.97 o 
  -6  -3  10       10.31        7.25      4.87 o 
  -5  -3  10        2.48        3.40      1.37 o 
  -4  -3  10      157.58      163.18     13.02 o 
  -3  -3  10      486.50      440.64      8.23 o 
  -2  -3  10       21.82       24.97      2.20 o 
  -1  -3  10       14.74       12.54      2.00 o 
   0  -3  10      250.98      246.33      6.85 o 
   1  -3  10      772.23      763.26     12.99 o 
   2  -3  10     5110.55     5113.82     90.82 o 
   3  -3  10      462.79      456.82     22.23 o 
   4  -3  10      418.75      356.02     20.92 o 
   5  -3  10      153.86      138.89     10.25 o 
   6  -3  10      286.60      278.44     26.03 o 
  -9  -2  10      210.95      236.31     19.26 o 
  -8  -2  10       88.27       94.62     11.89 o 
  -7  -2  10       21.15       31.98      7.13 o 
  -6  -2  10      880.45      830.97     45.17 o 
  -5  -2  10        7.75        6.26      1.23 o 
  -4  -2  10       58.59       53.77      2.99 o 
  -3  -2  10      140.05      138.69      4.88 o 
  -2  -2  10       73.18       79.08      4.49 o 
  -1  -2  10       93.52      112.46      4.98 o 
   0  -2  10       35.10       44.16      3.00 o 
   1  -2  10     1205.16     1135.16     22.61 o 
   2  -2  10      773.03      829.48     28.89 o 
   3  -2  10      128.87      115.78     11.53 o 
   4  -2  10        7.84        5.35      4.64 o 
   5  -2  10        2.04        3.21      5.11 o 
   6  -2  10        0.08        2.10      3.49 o 
 -10  -1  10       10.70       11.41      5.94 o 
  -9  -1  10       17.85       28.65      8.32 o 
  -8  -1  10      426.07      456.82     24.73 o 
  -7  -1  10      137.26      139.67     13.19 o 
  -6  -1  10       73.69       77.75      3.92 o 
  -5  -1  10       50.91       49.86      3.18 o 
  -4  -1  10     1371.16     1350.64     18.15 o 
  -3  -1  10      140.76      153.49      5.57 o 
  -2  -1  10      958.17      926.88     14.88 o 
  -1  -1  10     2333.12     2250.44     27.04 o 
   0  -1  10      392.68      393.83     10.23 o 
   1  -1  10      654.34      672.57     24.37 o 
   2  -1  10      505.62      473.70     21.63 o 
   3  -1  10       49.90       57.65      8.32 o 
   4  -1  10      217.41      227.99     17.12 o 
   5  -1  10       63.23       71.32     10.58 o 
   6  -1  10      319.22      326.89     22.70 o 
  -9   0  10      132.25      119.47     13.19 o 
  -8   0  10       60.38       51.02      5.34 o 
  -7   0  10      334.56      340.09     11.19 o 
  -6   0  10      207.76      220.13      7.08 o 
  -5   0  10      165.60      166.55      6.11 o 
  -4   0  10      152.40      159.61      5.92 o 
  -3   0  10      836.09      837.67     14.52 o 
  -2   0  10     1837.79     1778.65     23.14 o 
  -1   0  10      318.94      303.30      8.76 o 
   0   0  10      522.24      513.10     14.20 o 
   1   0  10     1542.44     1520.12     39.47 o 
   2   0  10       74.95       65.85      8.44 o 
   3   0  10       47.37       63.00      9.39 o 
   4   0  10      126.62      118.51     12.60 o 
   5   0  10        4.38       31.74      8.56 o 
   6   0  10      767.28      884.28     38.87 o 
  -9   1  10      216.01      225.14     17.47 o 
  -8   1  10        0.69        5.35      3.17 o 
  -7   1  10      239.94      240.42     18.13 o 
  -6   1  10        5.62        7.89      2.43 o 
  -5   1  10     3551.31     3388.91     36.84 o 
  -4   1  10       96.85       98.41      4.95 o 
  -3   1  10      417.19      419.74     10.38 o 
  -2   1  10       36.82       33.02      2.77 o 
  -1   1  10      214.87      200.35      8.49 o 
   0   1  10     1888.31     1836.91     43.51 o 
   1   1  10      211.43      201.84     13.67 o 
   2   1  10       67.74       68.47      8.68 o 
   3   1  10      110.65      123.74     12.01 o 
   4   1  10        7.45       10.58      5.35 o 
   5   1  10      491.43      520.30     28.17 o 
  -9   2  10      363.11      398.65     15.11 o 
  -8   2  10       36.71       39.87      3.86 o 
  -7   2  10       14.55       15.41      2.81 o 
  -6   2  10      235.85      256.21      8.63 o 
  -5   2  10      929.56      934.51     16.89 o 
  -4   2  10      259.53      252.73      8.36 o 
  -3   2  10      282.34      275.05      8.73 o 
  -2   2  10        3.03        3.40      1.73 o 
  -1   2  10      209.09      198.51     12.72 o 
   0   2  10      132.62      130.16     10.94 o 
   1   2  10      174.94      179.02     13.43 o 
   2   2  10        5.09        0.59      3.80 o 
   3   2  10      335.22      307.04     19.14 o 
   4   2  10       38.55       49.81      9.27 o 
   5   2  10      291.26      295.04     21.40 o 
  -9   3  10       20.12       27.32      9.03 o 
  -8   3  10      249.76      235.80     11.51 o 
  -7   3  10       25.49       28.47      3.46 o 
  -6   3  10        3.66        3.99      2.85 o 
  -5   3  10      305.85      312.35     11.87 o 
  -4   3  10      433.58      411.76     13.62 o 
  -3   3  10      512.05      488.32     19.73 o 
  -2   3  10     1139.57     1119.41     32.33 o 
  -1   3  10      143.69      127.19     10.94 o 
   0   3  10      154.62      142.05     11.77 o 
   1   3  10      461.42      444.46     21.63 o 
   2   3  10      115.47      117.44     11.77 o 
   3   3  10        8.22        8.92      5.11 o 
   4   3  10        0.01        2.02      4.16 o 
   5   3  10       17.67       20.45      7.37 o 
  -9   4  10       26.25       36.07      5.42 o 
  -8   4  10        8.09       14.58      4.26 o 
  -7   4  10      137.89      135.18      8.36 o 
  -6   4  10      978.88      970.24     22.89 o 
  -5   4  10      165.93      174.32     16.46 o 
  -4   4  10       22.56       25.44      5.47 o 
  -3   4  10       87.32       94.62      9.51 o 
  -2   4  10       60.57       64.67      7.96 o 
  -1   4  10      240.77      254.50     15.69 o 
   0   4  10        0.02        5.47      4.52 o 
   1   4  10     1794.38     1752.99     47.67 o 
   2   4  10       22.84       15.10      5.35 o 
   3   4  10      657.49      664.37     30.07 o 
   4   4  10      165.88      196.37     17.00 o 
 -10   5  10       61.00       70.61     10.22 o 
  -9   5  10        9.06        7.13      6.18 o 
  -8   5  10      606.49      553.27     18.24 o 
  -7   5  10      123.76      106.19      6.43 o 
  -6   5  10        1.71        5.59      4.99 o 
  -5   5  10       49.30       54.21      7.85 o 
  -4   5  10       20.87       17.36      4.40 o 
  -3   5  10       25.52       27.82      5.94 o 
  -2   5  10       14.95       15.10      4.75 o 
  -1   5  10      355.89      331.89     18.66 o 
   0   5  10       55.67       63.83      8.44 o 
   1   5  10        8.67        9.27      5.71 o 
   2   5  10       26.09       23.30      6.66 o 
   3   5  10        1.79       -4.52      5.11 o 
   4   5  10       14.97       14.50      6.42 o 
 -10   6  10       47.87       57.18     10.34 o 
  -9   6  10      203.24      206.84     16.64 o 
  -8   6  10      299.77      268.70     12.73 o 
  -7   6  10        3.84        8.81      4.70 o 
  -6   6  10      571.81      603.98     25.91 o 
  -5   6  10       46.00       42.91      7.73 o 
  -4   6  10      129.04      130.16     11.65 o 
  -3   6  10        0.37        7.01      4.87 o 
  -2   6  10      130.67      109.72     11.17 o 
  -1   6  10       72.49       89.15     10.34 o 
   0   6  10      313.01      270.91     17.95 o 
   1   6  10      398.31      410.10     23.06 o 
   2   6  10       45.90       69.06     10.34 o 
   3   6  10        1.55        7.25      5.59 o 
 -10   7  10       13.05       24.37      8.68 o 
  -9   7  10       45.21       32.57      8.44 o 
  -8   7  10       11.44       16.30      4.48 o 
  -7   7  10      613.87      634.98     20.03 o 
  -6   7  10       42.28       53.14      8.08 o 
  -5   7  10        4.44       10.10      4.87 o 
  -4   7  10      370.90      347.82     19.97 o 
  -3   7  10      250.24      236.31     16.52 o 
  -2   7  10      339.69      349.12     20.33 o 
  -1   7  10       74.28       82.26     10.58 o 
   0   7  10        7.60       12.48      5.11 o 
   1   7  10      119.88      125.65     13.43 o 
   2   7  10       66.28       61.58      9.87 o 
   3   7  10       40.59       48.50     10.22 o 
  -9   8  10      202.73      187.46     17.47 o 
  -8   8  10       14.12       12.78      4.36 o 
  -7   8  10       80.52       91.89     11.65 o 
  -6   8  10       67.58       83.68     10.46 o 
  -5   8  10       27.65       36.97      8.08 o 
  -4   8  10        3.96        3.92      5.11 o 
  -3   8  10      166.99      171.17     14.74 o 
  -2   8  10     1309.81     1325.17     42.91 o 
  -1   8  10       71.55       83.45     10.94 o 
   0   8  10      130.25      131.59     13.55 o 
   1   8  10        8.22        6.30      5.11 o 
   2   8  10      145.57      153.58     15.57 o 
  -9   9  10        1.34       -6.54      6.54 o 
  -8   9  10        0.01       -1.02      8.08 o 
  -7   9  10      118.34      121.49     13.08 o 
  -6   9  10       17.92       16.17      7.49 o 
  -5   9  10      146.81      165.94     15.33 o 
  -4   9  10       14.80       20.33      7.25 o 
  -3   9  10      479.93      467.76     25.20 o 
  -2   9  10      106.76      123.98     13.67 o 
  -1   9  10        2.84        5.71      5.71 o 
   0   9  10      171.95      177.71     16.29 o 
   1   9  10        6.73        1.31      4.99 o 
  -8  10  10       75.28       55.51     10.46 o 
  -7  10  10        0.38       -0.71      4.99 o 
  -6  10  10      565.85      563.45     28.89 o 
  -5  10  10       64.75       51.95      9.15 o 
  -4  10  10       44.72       69.06     10.70 o 
  -3  10  10      485.18      477.27     26.39 o 
  -2  10  10        0.01        3.68      4.52 o 
  -1  10  10       46.75       52.42     10.10 o 
   0  10  10      126.48      148.11     15.45 o 
  -7  11  10       45.03       35.90      8.92 o 
  -6  11  10      122.25      157.27     16.29 o 
  -5  11  10       75.69       79.17     11.41 o 
  -4  11  10      286.75      294.32     21.52 o 
  -3  11  10      370.16      341.16     23.18 o 
  -2  11  10        2.50        4.16      5.11 o 
  -1  11  10       29.33       37.68      8.92 o 
   0 -15  11        6.20       -0.71      6.18 o 
   1 -15  11      245.23      270.67     19.73 o 
  -1 -14  11      172.39      176.76     17.36 o 
   0 -14  11       15.10       22.70      6.78 o 
   1 -14  11        0.98       -3.09      4.64 o 
   4 -14  11      274.23      284.58     21.87 o 
  -2 -13  11       20.13       27.70      8.56 o 
  -1 -13  11       68.49       92.72     12.12 o 
   0 -13  11        2.93       -1.78      5.23 o 
   1 -13  11       11.73       19.61      7.01 o 
   2 -13  11       33.01       32.81      7.01 o 
   3 -13  11       66.80       54.80      9.39 o 
   4 -13  11       96.69       92.48     12.84 o 
   5 -13  11       47.47       60.98     12.01 o 
  -3 -12  11      109.13      132.90     15.57 o 
  -2 -12  11       69.65       78.34     11.41 o 
  -1 -12  11       19.13       23.30      7.49 o 
   0 -12  11       36.30       43.03      8.44 o 
   1 -12  11      185.68      188.53     15.33 o 
   2 -12  11        3.59        3.45      3.32 o 
   3 -12  11       29.58       20.68      6.78 o 
   4 -12  11        9.85        6.54      5.94 o 
   5 -12  11       46.82       35.30      9.87 o 
  -4 -11  11       39.54       41.01      9.27 o 
  -3 -11  11       20.20       14.74      6.42 o 
  -2 -11  11       15.30       20.56      6.89 o 
  -1 -11  11       15.76       26.63      6.78 o 
   0 -11  11      180.55      203.03     15.93 o 
   1 -11  11       19.10       18.20      3.81 o 
   2 -11  11      186.14      195.81     10.38 o 
   3 -11  11       20.07       19.23      4.32 o 
   4 -11  11       11.23        2.85      4.75 o 
   5 -11  11      139.31      132.18     16.29 o 
  -5 -10  11       72.49       72.27     11.77 o 
  -4 -10  11      203.22      210.64     18.78 o 
  -3 -10  11       22.98       21.63      7.13 o 
  -2 -10  11      178.30      193.76     16.40 o 
  -1 -10  11       64.38       41.13      7.73 o 
   0 -10  11      213.40      193.21      8.96 o 
   1 -10  11      618.62      596.51     17.41 o 
   2 -10  11       14.81       17.80      4.99 o 
   3 -10  11       47.43       49.28      7.19 o 
   4 -10  11       40.91       18.54      8.56 o 
   5 -10  11      151.22      170.82     17.95 o 
  -5  -9  11      109.24      113.05     14.74 o 
  -4  -9  11       42.87       37.68      8.32 o 
  -3  -9  11      168.46      206.48     16.88 o 
  -2  -9  11       94.74      103.66     11.65 o 
  -1  -9  11       28.61       19.90      2.93 o 
   0  -9  11       89.90       78.11      4.52 o 
   1  -9  11      226.65      229.95     10.62 o 
   2  -9  11       64.74       81.22     16.82 o 
   3  -9  11      380.97      362.35     35.48 o 
   4  -9  11        0.72        4.16      5.47 o 
   5  -9  11      161.52      152.15     17.00 o 
   6  -9  11      413.04      417.95     28.77 o 
  -6  -8  11        3.83       -4.16      5.23 o 
  -5  -8  11      122.18      126.36     14.62 o 
  -4  -8  11        0.47        7.49      6.54 o 
  -3  -8  11      574.39      602.32     28.29 o 
  -2  -8  11      470.73      454.32     23.54 o 
  -1  -8  11       70.18       61.16      3.47 o 
   0  -8  11       76.37       94.30      7.99 o 
   1  -8  11      269.35      226.34     10.55 o 
   2  -8  11      132.23      118.21      8.15 o 
   3  -8  11      521.35      494.16     25.14 o 
   4  -8  11      130.85      108.05     14.03 o 
   5  -8  11        1.46        5.82      7.73 o 
   6  -8  11       36.40       46.24     10.82 o 
  -7  -7  11       33.86       34.00     10.34 o 
  -6  -7  11        3.97        3.21      5.71 o 
  -5  -7  11      205.91      225.62     18.42 o 
  -4  -7  11       81.13       69.06     10.22 o 
  -3  -7  11     1314.62     1279.88     41.72 o 
  -2  -7  11        0.03        3.16      2.03 o 
  -1  -7  11        0.60        1.13      1.44 o 
   0  -7  11      154.15      155.30      6.31 o 
   1  -7  11      871.31      801.95     15.86 o 
   2  -7  11       74.58       91.44      7.35 o 
   3  -7  11      319.46      283.39     19.26 o 
   4  -7  11        0.64        7.01      5.35 o 
   5  -7  11      607.02      570.10     31.38 o 
   6  -7  11       30.68        8.56      6.89 o 
  -7  -6  11       86.53       94.86     13.08 o 
  -6  -6  11      255.93      269.12     20.45 o 
  -5  -6  11       37.70       36.73      8.32 o 
  -4  -6  11       15.78        8.56      4.52 o 
  -3  -6  11       13.95       13.79      5.35 o 
  -2  -6  11      469.44      396.54     16.95 o 
  -1  -6  11      259.52      247.12      7.25 o 
   0  -6  11      446.77      448.03     23.51 o 
   1  -6  11       46.72       46.51      4.07 o 
   2  -6  11       60.39       61.67     13.67 o 
   3  -6  11      214.34      193.88     16.05 o 
   4  -6  11      276.55      282.79     20.80 o 
   5  -6  11       87.99       75.84     12.60 o 
   6  -6  11       44.91       36.14      9.75 o 
  -8  -5  11       16.77       22.94      7.37 o 
  -7  -5  11      278.84      295.63     21.87 o 
  -6  -5  11      163.30      164.04     15.69 o 
  -5  -5  11      494.55      527.43     26.51 o 
  -4  -5  11     1076.77     1121.19     38.16 o 
  -3  -5  11      134.49      115.02     10.99 o 
  -2  -5  11       95.81       72.59      4.50 o 
  -1  -5  11      522.83      491.21     10.44 o 
   0  -5  11     1166.06     1121.66     19.08 o 
   1  -5  11        5.73        5.99      2.57 o 
   2  -5  11      628.48      615.91     17.98 o 
   3  -5  11        1.09        1.22      6.60 o 
   4  -5  11      211.03      199.70     17.95 o 
   5  -5  11       69.24       83.57     12.72 o 
   6  -5  11        2.19        2.38      5.94 o 
  -8  -4  11        3.57       -1.90      6.89 o 
  -7  -4  11      288.35      305.74     21.28 o 
  -6  -4  11      145.36      178.54     15.57 o 
  -5  -4  11        4.24        4.64      4.99 o 
  -4  -4  11       26.95       20.97      2.44 o 
  -3  -4  11      782.66      709.58     21.87 o 
  -2  -4  11      680.05      619.59     16.41 o 
  -1  -4  11       32.69       37.57      5.43 o 
   0  -4  11       96.41      102.92      5.35 o 
   1  -4  11      169.55      178.59      9.24 o 
   2  -4  11      567.36      530.16     23.18 o 
   3  -4  11       63.16       49.09      7.96 o 
   4  -4  11        7.67       11.17      7.43 o 
   5  -4  11      295.60      287.53     15.87 o 
   6  -4  11      219.39      233.94     21.52 o 
  -9  -3  11        8.22        2.62      5.47 o 
  -8  -3  11      117.20      147.04     15.33 o 
  -7  -3  11      130.88      133.14     13.79 o 
  -6  -3  11       18.35       22.35      6.89 o 
  -5  -3  11      185.66      163.02      7.85 o 
  -4  -3  11       14.57       12.72      3.48 o 
  -3  -3  11      212.59      221.38      8.67 o 
  -2  -3  11       64.73       73.78      3.95 o 
  -1  -3  11        7.22        8.88      3.66 o 
   0  -3  11     1355.03     1284.47     20.12 o 
   1  -3  11       34.14       29.47      4.20 o 
   2  -3  11      136.02      124.22     11.53 o 
   3  -3  11       91.77       91.29     10.46 o 
   4  -3  11      281.94      284.34     19.26 o 
   5  -3  11      403.91      410.52     42.62 o 
   6  -3  11      345.11      385.23     18.80 o 
  -9  -2  11        1.66        9.03      6.42 o 
  -8  -2  11      152.62      180.09     16.64 o 
  -7  -2  11        2.94        9.87      5.23 o 
  -6  -2  11        8.65        8.20      4.75 o 
  -5  -2  11        5.41        7.86      1.52 o 
  -4  -2  11        0.13        2.42      1.44 o 
  -3  -2  11      150.33      135.68      5.30 o 
  -2  -2  11      155.44      135.19      5.48 o 
  -1  -2  11       52.42       45.13      3.52 o 
   0  -2  11      136.16      123.84      6.00 o 
   1  -2  11       92.86       75.36      8.44 o 
   2  -2  11       77.51       96.64     10.46 o 
   3  -2  11      154.91      169.39     14.26 o 
   4  -2  11      175.02      169.15     14.98 o 
   5  -2  11      349.79      361.84     23.18 o 
  -9  -1  11        5.55       11.29      7.01 o 
  -8  -1  11       48.23       53.73      9.87 o 
  -7  -1  11      160.22      153.94     14.38 o 
  -6  -1  11      499.17      515.36     12.80 o 
  -5  -1  11      105.67      111.20      6.26 o 
  -4  -1  11        0.67        1.46      2.35 o 
  -3  -1  11     1551.49     1454.16     25.63 o 
  -2  -1  11      337.87      306.93      8.64 o 
  -1  -1  11        0.04        5.26      2.01 o 
   0  -1  11      497.61      507.10     20.45 o 
   1  -1  11      653.23      623.12     24.61 o 
   2  -1  11      688.12      728.68     28.17 o 
   3  -1  11       32.21       36.14      7.37 o 
   4  -1  11      152.39      164.28     15.45 o 
   5  -1  11      105.13      105.91     12.96 o 
  -9   0  11      182.05      162.50     15.81 o 
  -8   0  11      137.44      141.57     14.26 o 
  -7   0  11      171.32      156.84      7.67 o 
  -6   0  11       48.73       61.31      5.33 o 
  -5   0  11       43.94       43.13      3.64 o 
  -4   0  11      605.50      589.54     12.56 o 
  -3   0  11       74.27       92.30      5.02 o 
  -2   0  11       18.62       30.20      3.11 o 
  -1   0  11      245.74      236.35      8.17 o 
   0   0  11        5.42        8.80      3.80 o 
   1   0  11      471.20      472.51     21.63 o 
   2   0  11      968.16      923.98     32.57 o 
   3   0  11      307.52      296.70     19.14 o 
   4   0  11      873.69      884.40     36.02 o 
   5   0  11       60.87       81.43     11.29 o 
  -9   1  11       22.21       31.26      7.96 o 
  -8   1  11       33.55       26.63      6.78 o 
  -7   1  11      113.17      126.08      7.43 o 
  -6   1  11      501.83      498.51     12.40 o 
  -5   1  11       68.63       77.60      5.02 o 
  -4   1  11       29.36       25.27      3.46 o 
  -3   1  11      304.90      305.46      9.36 o 
  -2   1  11        1.11        4.64      1.72 o 
  -1   1  11      305.02      293.61     15.69 o 
   0   1  11      664.04      642.62     24.73 o 
   1   1  11      452.92      457.89     21.52 o 
   2   1  11       51.77       54.80      7.96 o 
   3   1  11      387.25      420.33     23.06 o 
   4   1  11        2.27        5.82      5.23 o 
   5   1  11      448.43      492.60     28.29 o 
  -9   2  11      303.54      319.88     21.28 o 
  -8   2  11       17.73       18.50      4.10 o 
  -7   2  11       70.48       70.76      6.13 o 
  -6   2  11        3.45        5.96      2.85 o 
  -5   2  11      224.76      216.27     10.05 o 
  -4   2  11      358.91      334.72     12.42 o 
  -3   2  11       36.54       42.59      4.91 o 
  -2   2  11      408.61      385.38     18.07 o 
  -1   2  11        0.44       -1.55      3.33 o 
   0   2  11       44.19       52.07      7.73 o 
   1   2  11      913.29      925.76     32.33 o 
   2   2  11       48.39       32.21      6.42 o 
   3   2  11       49.21       66.45      9.87 o 
   4   2  11       66.22       69.54     10.82 o 
   5   2  11       64.36       77.15     11.77 o 
  -9   3  11       37.96       45.07      6.30 o 
  -8   3  11        3.21        6.87     10.04 o 
  -7   3  11      171.98      195.70     13.91 o 
  -6   3  11      111.05      119.56      7.88 o 
  -5   3  11      157.35      155.39      8.81 o 
  -4   3  11      194.32      185.47      9.62 o 
  -3   3  11      465.54      440.77     19.61 o 
  -2   3  11        1.65        8.92      4.75 o 
  -1   3  11      601.40      581.75     24.01 o 
   0   3  11      404.65      387.28     20.33 o 
   1   3  11      609.16      605.88     26.51 o 
   2   3  11       22.79       14.15      4.99 o 
   3   3  11       51.60       45.65      8.56 o 
   4   3  11       15.65        3.09      4.87 o 
  -9   4  11        0.24        3.63      3.81 o 
  -8   4  11      214.63      207.77     13.25 o 
  -7   4  11      488.99      472.97     16.20 o 
  -6   4  11      232.27      213.82     17.71 o 
  -5   4  11      171.25      146.92     11.77 o 
  -4   4  11        6.85        6.06      4.52 o 
  -3   4  11       49.90       55.99      7.73 o 
  -2   4  11      247.72      257.83     16.17 o 
  -1   4  11     1213.29     1212.36     37.33 o 
   0   4  11      176.14      168.80     13.79 o 
   1   4  11      285.73      307.40     19.02 o 
   2   4  11      373.98      334.03     20.80 o 
   3   4  11       44.95       43.86      9.03 o 
   4   4  11      122.96      147.28     15.81 o 
  -9   5  11        3.86        1.75      3.03 o 
  -8   5  11       59.39       52.26      6.25 o 
  -7   5  11       26.71       24.84      6.30 o 
  -6   5  11      245.94      270.43     16.52 o 
  -5   5  11      442.39      444.58     21.28 o 
  -4   5  11       19.38       24.49      5.94 o 
  -3   5  11      104.38      110.43     10.82 o 
  -2   5  11        5.67        2.50      4.40 o 
  -1   5  11       29.07       32.21      7.01 o 
   0   5  11     2138.44     2127.43     55.04 o 
   1   5  11       38.39       20.21      6.89 o 
   2   5  11        1.09        6.30      5.35 o 
   3   5  11       45.09       50.52      9.87 o 
 -10   6  11       14.62        4.99      4.99 o 
  -9   6  11       21.74       11.84      4.19 o 
  -8   6  11      278.40      254.86     17.47 o 
  -7   6  11        8.37       13.91      5.11 o 
  -6   6  11      423.80      430.31     22.23 o 
  -5   6  11      536.73      511.98     24.01 o 
  -4   6  11      524.95      486.42     23.30 o 
  -3   6  11      198.02      179.38     14.26 o 
  -2   6  11        1.93        5.47      4.52 o 
  -1   6  11       66.76       68.71      9.15 o 
   0   6  11      647.78      668.89     29.60 o 
   1   6  11      142.89      152.87     14.62 o 
   2   6  11        0.41        3.68      4.99 o 
   3   6  11      113.58      108.29     13.55 o 
  -9   7  11       89.56       81.83     15.75 o 
  -8   7  11      111.54       94.98     11.41 o 
  -7   7  11      277.25      271.86     18.42 o 
  -6   7  11       86.61       92.48     10.70 o 
  -5   7  11       16.88       12.72      5.71 o 
  -4   7  11      154.29      156.91     14.03 o 
  -3   7  11      304.34      321.55     19.97 o 
  -2   7  11        2.36       -1.90      4.40 o 
  -1   7  11      133.34      127.79     13.08 o 
   0   7  11      100.49      102.70     12.24 o 
   1   7  11       78.95       76.67     11.41 o 
   2   7  11      254.17      268.89     20.80 o 
  -9   8  11        0.05        1.25      9.03 o 
  -8   8  11        6.44        9.03      5.11 o 
  -7   8  11      116.47      134.09     13.91 o 
  -6   8  11      139.07      140.03     13.91 o 
  -5   8  11        9.30       12.36      5.11 o 
  -4   8  11      408.05      418.31     23.54 o 
  -3   8  11        1.64        9.27      6.06 o 
  -2   8  11        0.01       -2.85      4.28 o 
  -1   8  11      145.33      153.82     14.98 o 
   0   8  11       13.58       19.38      6.78 o 
   1   8  11      209.68      251.41     19.97 o 
  -8   9  11        7.80        9.63      6.89 o 
  -7   9  11      416.77      403.80     24.37 o 
  -6   9  11      182.74      179.85     16.05 o 
  -5   9  11        0.35        1.07      4.40 o 
  -4   9  11       18.18       19.26      7.01 o 
  -3   9  11        4.48        4.75      5.23 o 
  -2   9  11      237.02      237.50     18.66 o 
  -1   9  11       35.99       36.85      8.56 o 
   0   9  11      367.53      398.57     25.32 o 
  -7  10  11        6.81        4.64      6.30 o 
  -6  10  11       31.81       26.63      8.44 o 
  -5  10  11        0.45        3.09      5.23 o 
  -4  10  11        8.94        5.71      6.06 o 
  -3  10  11        3.19       -1.78      5.11 o 
  -2  10  11      107.62       78.22     12.01 o 
  -1  10  11       11.32       10.34      6.66 o 
  -5  11  11       60.92       71.80     11.89 o 
  -4  11  11       75.54       89.87     12.60 o 
  -3  11  11      121.38      141.10     15.93 o 
   0 -15  12      123.71      123.63     14.98 o 
  -1 -14  12        2.89       -7.37      7.37 o 
   0 -14  12       65.12       77.98     11.77 o 
   1 -14  12       85.26       86.06     11.89 o 
  -2 -13  12      122.84      134.21     15.33 o 
  -1 -13  12       31.03       33.40      8.20 o 
   0 -13  12      177.33      213.49     17.95 o 
   1 -13  12       20.57        9.99      5.47 o 
   2 -13  12      170.10      186.15     15.45 o 
   4 -13  12       21.04       34.12      8.20 o 
  -2 -12  12      312.96      330.94     22.94 o 
  -1 -12  12        1.87        1.55      5.71 o 
   0 -12  12       45.92       40.06      8.08 o 
   1 -12  12       28.95       38.99      8.08 o 
   2 -12  12       57.22       74.29     10.46 o 
   3 -12  12       40.42       39.70      9.03 o 
   4 -12  12      198.65      237.62     20.33 o 
   5 -12  12        6.94        9.27      8.80 o 
  -3 -11  12      119.40      116.61     14.50 o 
  -2 -11  12      379.10      463.83     26.51 o 
  -1 -11  12       91.31       92.48     11.41 o 
   0 -11  12      529.86      536.94     26.63 o 
   1 -11  12      123.79      116.49      7.99 o 
   2 -11  12       18.67       13.94      4.28 o 
   3 -11  12      264.22      282.81     13.35 o 
   4 -11  12      419.07      390.85     25.32 o 
   5 -11  12        4.05       21.87      7.85 o 
  -4 -10  12       14.73       24.01      9.15 o 
  -3 -10  12       51.18       67.64     11.53 o 
  -2 -10  12      147.30      152.27     15.10 o 
  -1 -10  12      269.37      265.20     19.02 o 
   0 -10  12        0.00        1.61      2.62 o 
   1 -10  12       35.28       33.50      4.72 o 
   2 -10  12        1.20        2.31      3.15 o 
   3 -10  12      161.60      174.48     22.94 o 
   4 -10  12      107.28      105.08     14.26 o 
   5 -10  12      120.46      112.45     15.81 o 
  -5  -9  12       46.89       57.89     10.94 o 
  -4  -9  12      175.12      178.19     16.64 o 
  -3  -9  12       66.43       67.40     10.82 o 
  -2  -9  12       12.63       10.10      5.23 o 
  -1  -9  12       79.12       79.76     10.46 o 
   0  -9  12      162.31      157.33     14.38 o 
   1  -9  12       94.15       77.40      6.85 o 
   2  -9  12       15.44       16.09      3.71 o 
   3  -9  12       28.86       20.45      4.59 o 
   4  -9  12       31.27       11.77      7.49 o 
   5  -9  12       55.69       43.98     10.58 o 
  -5  -8  12        4.00        9.03      6.89 o 
  -4  -8  12      273.68      283.15     20.80 o 
  -3  -8  12       45.14       26.03      7.37 o 
  -2  -8  12        0.06        4.28      4.75 o 
  -1  -8  12        8.06        9.86      4.70 o 
   0  -8  12       16.46       26.51      4.96 o 
   1  -8  12      542.47      540.26     20.33 o 
   2  -8  12       68.40       70.04      8.44 o 
   3  -8  12       34.04       30.91      8.44 o 
   4  -8  12       56.45       29.24      9.27 o 
   5  -8  12        8.24       10.34      5.35 o 
  -6  -7  12       11.58        9.51      6.54 o 
  -5  -7  12       98.26      102.11     13.08 o 
  -4  -7  12      329.00      353.16     22.35 o 
  -3  -7  12      127.22      127.43     13.19 o 
  -2  -7  12       38.29       20.40      6.42 o 
  -1  -7  12      279.24      241.74      7.48 o 
   0  -7  12     1095.93     1025.94     17.86 o 
   1  -7  12      426.71      365.79     14.08 o 
   2  -7  12        4.09        8.05      3.24 o 
   3  -7  12      278.01      202.32     17.47 o 
   4  -7  12      302.03      308.35     22.11 o 
   5  -7  12       30.75       48.97     11.53 o 
  -7  -6  12       50.08       46.00      9.51 o 
  -6  -6  12      199.66      173.91     17.47 o 
  -5  -6  12        0.83        0.71      4.75 o 
  -4  -6  12      254.98      253.08     18.90 o 
  -3  -6  12      360.35      173.74     93.08 o 
  -2  -6  12        0.05        0.63      1.22 o 
  -1  -6  12        7.53       14.35      3.74 o 
   0  -6  12       93.98       89.12      5.26 o 
   1  -6  12        1.02        2.08      2.88 o 
   2  -6  12      168.53      159.03      9.74 o 
   3  -6  12        0.29       -1.31      4.52 o 
   4  -6  12        0.18        7.01      5.82 o 
   5  -6  12      354.37      365.17     26.03 o 
  -7  -5  12      132.27      122.08     14.62 o 
  -6  -5  12      407.01      403.92     25.08 o 
  -5  -5  12      194.80      201.13     17.12 o 
  -4  -5  12      121.52       98.78     11.89 o 
  -3  -5  12      572.55      557.56     21.52 o 
  -2  -5  12      152.98      127.93      6.44 o 
  -1  -5  12       72.40       58.19      3.99 o 
   0  -5  12      249.01      269.47      8.73 o 
   1  -5  12      107.43       96.48     11.29 o 
   2  -5  12       95.01       93.67     10.10 o 
   3  -5  12       78.10       78.82     12.18 o 
   4  -5  12       50.38       56.34     10.46 o 
   5  -5  12       99.36      152.39     17.12 o 
  -8  -4  12       81.88       87.13     12.96 o 
  -7  -4  12       31.31       34.95      8.68 o 
  -6  -4  12      170.16      168.80     16.17 o 
  -5  -4  12      268.53      278.75     19.61 o 
  -4  -4  12      563.96      589.36     27.58 o 
  -3  -4  12        9.24       13.35      1.86 o 
  -2  -4  12      107.21      115.34      5.01 o 
  -1  -4  12      175.23      177.47      6.78 o 
   0  -4  12      351.34      346.09     10.15 o 
   1  -4  12      114.78      115.65      7.96 o 
   2  -4  12        0.08        9.51      4.64 o 
   3  -4  12       57.27       72.63      9.63 o 
   4  -4  12      632.47      727.73     32.33 o 
   5  -4  12       21.18       21.05      5.24 o 
  -8  -3  12       47.36       69.42     11.29 o 
  -7  -3  12       95.29      104.25     13.08 o 
  -6  -3  12       72.55       75.48     10.58 o 
  -5  -3  12       85.42      100.45     12.01 o 
  -4  -3  12       10.00       11.61      1.67 o 
  -3  -3  12        9.80       11.71      2.04 o 
  -2  -3  12      264.46      258.61      7.79 o 
  -1  -3  12       83.36       75.62      4.60 o 
   0  -3  12      226.88      211.26     18.48 o 
   1  -3  12       38.26       37.44      7.01 o 
   2  -3  12        9.04       18.90      5.71 o 
   3  -3  12      599.98      637.15     28.77 o 
   4  -3  12      239.32      253.91     18.90 o 
   5  -3  12      138.11      140.11     11.65 o 
  -9  -2  12       13.87        7.73      5.47 o 
  -8  -2  12       36.14       52.54      9.87 o 
  -7  -2  12      252.33      266.15     19.73 o 
  -6  -2  12      351.72      360.65     22.35 o 
  -5  -2  12      236.62      221.50      8.32 o 
  -4  -2  12      572.43      573.34     16.72 o 
  -3  -2  12      236.82      218.89     11.92 o 
  -2  -2  12      188.56      180.62      6.79 o 
  -1  -2  12       37.49       39.02      3.62 o 
   0  -2  12      429.54      433.41     22.11 o 
   1  -2  12      200.21      183.89     13.79 o 
   2  -2  12       24.34       25.91      6.78 o 
   3  -2  12      960.43      997.09     37.09 o 
   4  -2  12        7.97       11.89      5.94 o 
   5  -2  12      616.88      690.88     33.88 o 
  -9  -1  12       11.90       17.83      7.73 o 
  -8  -1  12      427.10      439.35     26.03 o 
  -7  -1  12       42.31       45.41      9.63 o 
  -6  -1  12        0.18        1.35      3.27 o 
  -5  -1  12      369.86      367.14     13.75 o 
  -4  -1  12      138.17      138.71     10.43 o 
  -3  -1  12       94.18       81.39      4.81 o 
  -2  -1  12        3.76        4.80      1.98 o 
  -1  -1  12       74.46       83.16      5.15 o 
   0  -1  12      406.19      425.08     19.61 o 
   1  -1  12     1678.79     1563.39     42.91 o 
   2  -1  12       92.21       82.97     10.10 o 
   3  -1  12       11.75       20.21      6.42 o 
   4  -1  12        2.12        3.45      6.06 o 
   5  -1  12       30.74       50.04     10.34 o 
  -9   0  12       18.13       29.12      8.08 o 
  -8   0  12       21.47       27.93      8.80 o 
  -7   0  12      199.08      195.07     16.76 o 
  -6   0  12        0.11        5.22      2.47 o 
  -5   0  12      594.41      596.14     12.97 o 
  -4   0  12      142.46      131.02      6.08 o 
  -3   0  12       23.92       21.28      3.14 o 
  -2   0  12      260.10      247.31      8.48 o 
  -1   0  12      821.80      803.33     26.98 o 
   0   0  12     2611.03     2478.69     55.16 o 
   1   0  12       17.75       19.49      6.06 o 
   2   0  12      182.33      194.12     15.45 o 
   3   0  12      121.05      125.05     13.08 o 
   4   0  12        0.22        3.09      5.11 o 
  -9   1  12       90.58      108.41     13.91 o 
  -8   1  12      103.10      118.16     13.79 o 
  -7   1  12       25.75       36.46      4.71 o 
  -6   1  12        7.46       10.38      4.16 o 
  -5   1  12     1073.92     1111.23     23.81 o 
  -4   1  12       54.65       50.28      5.23 o 
  -3   1  12       73.92       74.68      6.19 o 
  -2   1  12       94.73       93.43      8.92 o 
  -1   1  12       13.67       12.01      4.40 o 
   0   1  12       65.86       58.72      8.32 o 
   1   1  12       31.23       28.89      6.78 o 
   2   1  12       14.43       25.56      6.54 o 
   3   1  12       19.12       15.81      5.59 o 
   4   1  12      288.62      311.92     21.99 o 
  -9   2  12      369.40      319.05     22.23 o 
  -8   2  12      179.59      168.68     15.81 o 
  -7   2  12       92.52       94.21      7.14 o 
  -6   2  12       18.53       19.30      3.80 o 
  -5   2  12      204.26      189.36      9.73 o 
  -4   2  12      674.95      669.31     18.76 o 
  -3   2  12        4.02        1.82      3.27 o 
  -2   2  12       36.92       38.28      5.94 o 
  -1   2  12      409.23      385.97     19.49 o 
   0   2  12       76.87       78.45      9.27 o 
   1   2  12      174.02      185.68     14.74 o 
   2   2  12      129.33      157.50     14.26 o 
   3   2  12       78.26       78.93     10.94 o 
   4   2  12       78.46       77.15     11.17 o 
  -9   3  12       59.62       69.18     11.05 o 
  -8   3  12       84.53       77.52      6.99 o 
  -7   3  12       31.50       39.04      5.29 o 
  -6   3  12       55.98       52.79      7.01 o 
  -5   3  12      135.94      142.27      9.15 o 
  -4   3  12      235.67      259.97     15.45 o 
  -3   3  12      621.02      603.03     24.25 o 
  -2   3  12       53.45       54.80      7.61 o 
  -1   3  12       93.09       91.77     10.10 o 
   0   3  12      114.04      132.90     12.48 o 
   1   3  12      435.12      410.22     22.35 o 
   2   3  12        0.15       -0.95      4.04 o 
   3   3  12      394.35      436.97     25.44 o 
  -9   4  12       14.52       23.54      7.73 o 
  -8   4  12       47.50       61.17      9.15 o 
  -7   4  12      117.83      114.70     14.68 o 
  -6   4  12       79.55       87.35      7.42 o 
  -5   4  12        6.86        6.30      4.16 o 
  -4   4  12      757.24      749.12     27.82 o 
  -3   4  12      462.51      419.61     21.04 o 
  -2   4  12      102.68      102.70     11.17 o 
  -1   4  12       50.70       54.92      8.32 o 
   0   4  12      397.89      396.91     21.99 o 
   1   4  12       40.00       43.74      8.32 o 
   2   4  12      247.26      233.82     18.07 o 
   3   4  12      110.20      104.01     12.84 o 
  -8   5  12       25.20       23.83      5.08 o 
  -7   5  12        0.09        5.11      4.28 o 
  -6   5  12      213.27      232.87     15.69 o 
  -5   5  12      240.20      227.76     16.05 o 
  -4   5  12        0.04        2.85      4.28 o 
  -3   5  12      157.39      148.47     13.08 o 
  -2   5  12      105.86      116.26     11.89 o 
  -1   5  12      123.57      140.62     13.08 o 
   0   5  12       74.79       86.18     11.05 o 
   1   5  12      161.67      156.08     14.74 o 
   2   5  12      415.11      461.46     26.39 o 
  -9   6  12       12.45        2.73      4.64 o 
  -8   6  12      152.07      161.31     14.15 o 
  -7   6  12       85.32      101.63     11.29 o 
  -6   6  12       86.04       72.27      9.63 o 
  -5   6  12      136.98      121.72     12.01 o 
  -4   6  12      258.89      253.08     17.36 o 
  -3   6  12        1.47        3.92      4.87 o 
  -2   6  12       23.53       19.61      6.06 o 
  -1   6  12      478.51      468.83     25.08 o 
   0   6  12      192.71      209.33     17.24 o 
   1   6  12       39.86       24.61      7.37 o 
   2   6  12      192.35      204.10     17.95 o 
  -9   7  12       40.97       31.74      8.08 o 
  -8   7  12       77.82       95.69     11.53 o 
  -7   7  12      102.45       81.43     10.22 o 
  -6   7  12       37.26       21.99      6.54 o 
  -5   7  12       81.55       66.81      9.87 o 
  -4   7  12       71.67       62.76      9.87 o 
  -3   7  12       40.38       57.06      9.51 o 
  -2   7  12      111.22      124.46     13.31 o 
  -1   7  12       77.75       87.01     11.17 o 
   0   7  12       46.82       56.70      9.39 o 
   1   7  12       83.06       80.83     11.65 o 
  -9   8  12       85.38       86.78     12.60 o 
  -8   8  12        0.22       -4.28      5.35 o 
  -7   8  12        0.22        4.16      4.75 o 
  -6   8  12       69.19       70.73     10.34 o 
  -5   8  12      201.15      206.24     16.76 o 
  -4   8  12        3.59        1.55      5.11 o 
  -3   8  12       66.79       55.63      9.63 o 
  -2   8  12        0.78       18.90      6.89 o 
  -1   8  12      832.33      780.27     34.59 o 
   0   8  12      105.62      121.96     14.38 o 
  -8   9  12       36.53       36.49      9.27 o 
  -7   9  12      174.66      159.64     16.17 o 
  -6   9  12      287.21      283.63     20.68 o 
  -5   9  12        0.76        0.83      4.64 o 
  -4   9  12        3.66        1.90      4.64 o 
  -3   9  12       10.78        9.03      5.47 o 
  -2   9  12      221.47      241.07     19.61 o 
  -1   9  12      429.50      418.19     26.03 o 
  -6  10  12        0.24        4.52      6.18 o 
  -5  10  12        6.32        7.01      6.42 o 
  -4  10  12      134.72      160.12     16.76 o 
  -3  10  12       28.29       21.99      7.73 o 
   0 -14  13      366.90      390.13     25.79 o 
   1 -14  13       38.70       36.02      9.27 o 
  -1 -13  13       27.00       41.72      8.80 o 
   0 -13  13      135.64      114.95     14.15 o 
   1 -13  13        9.88       13.43      5.23 o 
  -2 -12  13       34.83       40.53      9.27 o 
  -1 -12  13        1.78        5.82      5.59 o 
   0 -12  13        1.34        4.87      5.71 o 
   1 -12  13      140.48      153.11     15.10 o 
   2 -12  13       90.51       92.48     11.53 o 
   3 -12  13       58.23       51.95      9.99 o 
   4 -12  13       60.57       58.84     11.53 o 
  -3 -11  13       19.81       31.62      8.68 o 
  -2 -11  13       19.36       20.80      7.13 o 
  -1 -11  13       91.02      102.35     12.60 o 
   0 -11  13      164.15      144.07     14.38 o 
   1 -11  13      196.63      205.41     16.88 o 
   2 -11  13       44.01       49.81      6.45 o 
   3 -11  13      275.06      338.90     22.94 o 
   4 -11  13       13.44        7.49      6.06 o 
  -4 -10  13        0.04        3.68      5.59 o 
  -3 -10  13      225.14      186.51     17.83 o 
  -2 -10  13       20.87       24.84      7.73 o 
  -1 -10  13       76.72       76.91     10.70 o 
   0 -10  13       67.65       44.34      8.32 o 
   1 -10  13       31.30       33.19     11.11 o 
   2 -10  13      216.94      229.49     13.79 o 
   3 -10  13       52.87       54.36      6.54 o 
   4 -10  13       44.42       53.14     10.22 o 
  -4  -9  13        0.81        2.38      5.11 o 
  -3  -9  13      379.03      437.21     26.03 o 
  -2  -9  13        4.58        4.28      4.75 o 
  -1  -9  13        0.21        1.66      5.82 o 
   0  -9  13        0.64        4.07      2.72 o 
   1  -9  13      123.59      128.99      8.92 o 
   2  -9  13      223.01      220.88     11.85 o 
   3  -9  13       10.95        3.68      4.87 o 
   4  -9  13       13.40        2.38      5.59 o 
   5  -9  13       80.19       70.85     13.19 o 
  -5  -8  13       55.34       59.20     10.82 o 
  -4  -8  13       38.89       42.67      9.27 o 
  -3  -8  13       85.09       79.17     11.29 o 
  -2  -8  13       38.28       29.36      7.49 o 
  -1  -8  13      826.37      768.07     50.28 o 
   0  -8  13       50.80       49.92      7.49 o 
   1  -8  13      109.42       93.29      9.15 o 
   2  -8  13       57.12       54.15      6.57 o 
   3  -8  13       44.39       32.57      9.15 o 
   4  -8  13       87.61      106.75     14.74 o 
   5  -8  13       36.08       27.82      9.63 o 
  -6  -7  13        2.77        6.30      5.94 o 
  -5  -7  13       49.80       49.81      9.75 o 
  -4  -7  13        1.27        2.38      5.23 o 
  -3  -7  13       71.13       70.61     10.58 o 
  -2  -7  13      350.98      374.44     22.47 o 
  -1  -7  13        2.82        7.05      5.23 o 
   0  -7  13      202.04      174.91     22.88 o 
   1  -7  13       23.33       22.51      6.89 o 
   2  -7  13      319.14      284.28     22.29 o 
   3  -7  13      211.55      176.52     17.83 o 
   4  -7  13      107.39       81.90     12.84 o 
   5  -7  13       36.59       15.69      8.32 o 
  -6  -6  13       57.45       82.73     12.84 o 
  -5  -6  13        3.22        4.87      6.42 o 
  -4  -6  13       31.15       30.43      8.80 o 
  -3  -6  13       15.37       20.45      7.13 o 
  -2  -6  13      256.58      246.76     11.23 o 
  -1  -6  13      140.52      113.37      5.67 o 
   0  -6  13       35.77       37.14     11.65 o 
   1  -6  13       69.54       74.59      7.04 o 
   2  -6  13        1.54        2.14      5.11 o 
   3  -6  13      971.18      857.30     37.33 o 
   4  -6  13      191.01      179.26     18.31 o 
   5  -6  13        1.74       12.72      7.37 o 
  -7  -5  13      223.90      214.68     19.38 o 
  -6  -5  13        3.29        2.26      5.23 o 
  -5  -5  13      306.05      344.01     23.18 o 
  -4  -5  13        9.52       18.90      6.54 o 
  -3  -5  13        1.38        0.24      4.87 o 
  -2  -5  13        3.91        5.47      6.54 o 
  -1  -5  13       44.91       43.00      3.72 o 
   0  -5  13      702.92      731.44     20.05 o 
   1  -5  13        1.17        3.47      3.74 o 
   2  -5  13        0.39        2.62      3.68 o 
   3  -5  13       71.97       86.88      8.10 o 
   4  -5  13        0.45        2.85      6.06 o 
   5  -5  13       51.61       30.07      9.03 o 
  -7  -4  13        0.52        5.82      6.06 o 
  -6  -4  13      593.45      582.47     30.55 o 
  -5  -4  13       43.30       50.04      9.87 o 
  -4  -4  13        1.52        5.35      5.82 o 
  -3  -4  13        1.94        2.25      2.04 o 
  -2  -4  13      367.38      344.41     16.16 o 
  -1  -4  13       47.79       61.42      4.39 o 
   0  -4  13      341.33      367.12     14.17 o 
   1  -4  13      539.32      526.72     23.54 o 
   2  -4  13      429.46      464.31     23.42 o 
   3  -4  13        5.57       -2.02      5.47 o 
   4  -4  13       77.01       82.85     11.77 o 
   5  -4  13       19.22       23.28      6.09 o 
  -8  -3  13       12.45        7.01      7.85 o 
  -7  -3  13       14.99        9.75      6.42 o 
  -6  -3  13       14.75       19.26      6.89 o 
  -5  -3  13      233.03      242.62     18.78 o 
  -4  -3  13      114.42      104.86      5.95 o 
  -3  -3  13       55.71       62.84      5.87 o 
  -2  -3  13        0.02        1.97      1.78 o 
  -1  -3  13      596.26      562.06     19.46 o 
   0  -3  13      187.47      186.64     10.22 o 
   1  -3  13      230.69      272.10     17.24 o 
   2  -3  13       82.57       96.17     11.17 o 
   3  -3  13        6.14        7.73      4.52 o 
   4  -3  13      107.84      128.74     14.50 o 
  -8  -2  13      109.51      121.96     15.10 o 
  -7  -2  13      136.70      138.01     15.57 o 
  -6  -2  13      134.98      123.15     13.79 o 
  -5  -2  13       47.58       35.78     10.22 o 
  -4  -2  13      217.48      223.85      8.86 o 
  -3  -2  13        0.02        2.64      1.98 o 
  -2  -2  13      513.41      447.73     13.10 o 
  -1  -2  13      196.83      200.77     10.31 o 
   0  -2  13      634.89      658.90     25.68 o 
   1  -2  13      403.55      423.18     21.63 o 
   2  -2  13      212.61      200.42     15.93 o 
   3  -2  13        3.04       10.58      6.06 o 
   4  -2  13      126.96      170.10     16.05 o 
  -9  -1  13      151.29      144.31     16.05 o 
  -8  -1  13        0.03        0.24      5.71 o 
  -7  -1  13      208.91      186.27     17.12 o 
  -6  -1  13        8.67       14.74      7.37 o 
  -5  -1  13       28.93       31.34      4.81 o 
  -4  -1  13      104.18      103.57      6.45 o 
  -3  -1  13       17.72       25.40      3.34 o 
  -2  -1  13      279.52      285.51      9.30 o 
  -1  -1  13       11.49       11.27      3.39 o 
   0  -1  13      960.62      961.19     31.86 o 
   1  -1  13       20.24       29.84      7.25 o 
   2  -1  13        4.13        9.99      4.52 o 
   3  -1  13        8.77       16.05      6.42 o 
   4  -1  13       92.60       95.33     13.19 o 
  -9   0  13       50.59       45.41     10.22 o 
  -8   0  13        5.16       -4.75      7.13 o 
  -7   0  13       17.79       31.62      8.32 o 
  -6   0  13      171.93      204.42      9.43 o 
  -5   0  13       60.81       81.90      7.07 o 
  -4   0  13      564.97      584.00     16.77 o 
  -3   0  13      308.87      301.54     12.32 o 
  -2   0  13       22.99       19.89      3.94 o 
  -1   0  13     1148.10     1111.20     33.88 o 
   0   0  13        3.47       10.34      4.99 o 
   1   0  13       24.20       33.76      7.25 o 
   2   0  13      118.91      126.95     13.19 o 
   3   0  13      326.33      371.47     23.18 o 
   4   0  13       27.26       40.65      9.51 o 
  -9   1  13        0.21        7.49      8.08 o 
  -8   1  13      170.41      166.78     17.00 o 
  -7   1  13      519.28      491.17     27.70 o 
  -6   1  13        3.43        9.52      3.47 o 
  -5   1  13        0.27        6.69      3.45 o 
  -4   1  13      209.75      218.61     10.59 o 
  -3   1  13      584.74      556.76     17.45 o 
  -2   1  13      381.92      379.91     18.90 o 
  -1   1  13      255.98      255.57     16.17 o 
   0   1  13       15.41       21.75      5.59 o 
   1   1  13        5.49        0.95      4.28 o 
   2   1  13      884.05      892.60     35.19 o 
   3   1  13        0.84        4.87      5.94 o 
  -9   2  13       74.86       70.85     11.65 o 
  -8   2  13       30.88       26.15      8.92 o 
  -7   2  13       22.67       29.28      4.91 o 
  -6   2  13       78.97       85.60      7.14 o 
  -5   2  13      145.81      142.37      9.00 o 
  -4   2  13        1.43        3.50      3.26 o 
  -3   2  13      190.36      180.56     13.08 o 
  -2   2  13        8.39        6.66      4.28 o 
  -1   2  13       71.27       65.97      9.15 o 
   0   2  13      287.57      289.09     18.31 o 
   1   2  13        0.98       -4.75      5.35 o 
   2   2  13        4.62        5.23      4.99 o 
   3   2  13      427.81      492.84     27.82 o 
  -9   3  13        0.24       -5.47      7.13 o 
  -8   3  13      165.83      168.92     16.76 o 
  -7   3  13      132.46      139.87     10.70 o 
  -6   3  13      145.90      148.74      9.50 o 
  -5   3  13      195.49      186.28     10.48 o 
  -4   3  13       35.66       35.19      6.30 o 
  -3   3  13      152.05      131.11     11.89 o 
  -2   3  13       12.99       11.53      5.94 o 
  -1   3  13      360.28      380.62     20.92 o 
   0   3  13       54.77       57.65      9.15 o 
   1   3  13      106.39      113.16     12.60 o 
   2   3  13      138.44      143.24     14.50 o 
   3   3  13        5.23        8.92      6.18 o 
  -9   4  13       98.98      122.44     14.98 o 
  -8   4  13       18.51       19.49      7.96 o 
  -7   4  13       11.41       14.66      4.81 o 
  -6   4  13      291.66      330.70     18.54 o 
  -5   4  13       59.05       47.07      7.96 o 
  -4   4  13        0.02        3.57      5.47 o 
  -3   4  13       23.51       22.70      6.06 o 
  -2   4  13        0.81        4.04      4.40 o 
  -1   4  13       28.75       34.23      7.37 o 
   0   4  13       20.27       25.08      7.37 o 
   1   4  13        9.11       22.82      6.78 o 
   2   4  13       36.45       30.31      8.20 o 
  -8   5  13        4.80        4.40      4.28 o 
  -7   5  13        2.11       12.60      5.82 o 
  -6   5  13      122.78      128.74     12.36 o 
  -5   5  13        0.81        2.02      4.16 o 
  -4   5  13        0.05        1.78      4.16 o 
  -3   5  13       42.55       47.90      7.96 o 
  -2   5  13      192.23      217.77     16.64 o 
  -1   5  13      171.24      184.01     16.05 o 
   0   5  13       19.78       29.84      8.80 o 
   1   5  13      313.31      299.79     21.16 o 
   2   5  13       23.96       18.31      7.13 o 
  -8   6  13       15.98       15.10      5.11 o 
  -7   6  13        0.57       -0.24      5.11 o 
  -6   6  13        1.32       15.22      5.82 o 
  -5   6  13        1.81        1.66      4.64 o 
  -4   6  13      212.35      218.25     16.64 o 
  -3   6  13       41.08       48.97      8.68 o 
  -2   6  13      312.35      351.62     21.87 o 
  -1   6  13       62.50       54.68      9.39 o 
   0   6  13      175.70      167.37     16.17 o 
   1   6  13       33.38       37.68      9.15 o 
  -8   7  13        0.12       -1.43      4.64 o 
  -7   7  13        0.02       -5.82      5.82 o 
  -6   7  13      297.81      300.51     20.09 o 
  -5   7  13      103.93      112.21     12.84 o 
  -4   7  13       43.04       48.02      9.03 o 
  -3   7  13        0.42        2.73      5.71 o 
  -2   7  13       95.35       81.66     11.41 o 
  -1   7  13       18.94       25.08      8.08 o 
   0   7  13        1.91        6.89      6.89 o 
  -8   8  13       27.95       20.92      7.73 o 
  -7   8  13       28.35       30.67      7.85 o 
  -6   8  13      106.47      106.03     12.96 o 
  -5   8  13        0.10       -1.19      5.71 o 
  -4   8  13        1.57       10.58      6.18 o 
  -3   8  13       83.97       91.77     12.24 o 
  -2   8  13       15.25        6.78      5.11 o 
  -1   8  13       44.27       56.23     10.10 o 
  -7   9  13      115.47       86.66     12.24 o 
  -6   9  13       41.03       56.70     10.46 o 
  -5   9  13      106.65      107.93     13.31 o 
  -4   9  13      238.92      231.68     19.73 o 
  -3   9  13        9.33       14.62      6.30 o 
   0 -13  14        1.86       12.72      7.61 o 
   1 -13  14        0.34        1.19      5.94 o 
  -1 -12  14        0.77        0.83      6.30 o 
   0 -12  14        1.87        3.45      5.94 o 
   1 -12  14        0.90        7.13      5.47 o 
  -2 -11  14      248.77      283.15     22.23 o 
  -1 -11  14      126.07      124.34     14.62 o 
   0 -11  14      105.89      104.13     13.19 o 
   1 -11  14       33.53       43.63      9.15 o 
   2 -11  14       33.71       32.93      7.73 o 
   3 -11  14        0.04       -2.14      5.23 o 
   4 -11  14      295.48      268.53     22.47 o 
  -3 -10  14       20.15       31.50      9.51 o 
  -2 -10  14      162.43      154.29     15.81 o 
  -1 -10  14       43.36       40.53      8.92 o 
   0 -10  14       14.62       14.50      6.89 o 
   1 -10  14        0.41        7.37      5.23 o 
   2 -10  14       59.09       69.61     11.29 o 
   3 -10  14       15.31       11.65      6.78 o 
   4 -10  14      217.63      218.01     20.21 o 
  -4  -9  14      124.87      128.86     15.57 o 
  -3  -9  14      254.51      247.85     20.45 o 
  -2  -9  14        1.48       10.22      6.66 o 
  -1  -9  14        9.70       18.66      7.61 o 
   0  -9  14      111.90      122.08     13.43 o 
   1  -9  14        1.74        5.25      3.38 o 
   2  -9  14      114.87      128.02     15.81 o 
   3  -9  14       75.66       66.57     10.82 o 
   4  -9  14      141.94      144.19     17.24 o 
  -4  -8  14       75.36       80.24     12.96 o 
  -3  -8  14       64.19       67.64     11.17 o 
  -2  -8  14       33.72       41.49      9.15 o 
  -1  -8  14      331.99      316.31     21.40 o 
   0  -8  14       66.84       78.25     11.29 o 
   1  -8  14        0.11        2.33      7.01 o 
   2  -8  14      144.69      161.60     10.72 o 
   3  -8  14       78.92       87.85     12.84 o 
   4  -8  14       13.65        6.54      7.25 o 
  -5  -7  14       83.04      107.34     13.55 o 
  -4  -7  14      264.67      290.64     21.63 o 
  -3  -7  14       23.79       34.95      7.85 o 
  -2  -7  14        0.36        5.59      6.30 o 
  -1  -7  14      131.16      134.12     12.48 o 
   0  -7  14      197.74      212.46     11.45 o 
   1  -7  14      137.35      114.03      8.73 o 
   2  -7  14      452.70      386.09     23.42 o 
   3  -7  14       31.28       10.22      7.73 o 
   4  -7  14       22.28       26.03      8.20 o 
  -6  -6  14      259.51      274.47     22.11 o 
  -5  -6  14      223.36      247.01     20.45 o 
  -4  -6  14      455.42      452.42     26.98 o 
  -3  -6  14       69.51       60.86      9.75 o 
  -2  -6  14       70.42       70.95     11.11 o 
  -1  -6  14       64.96       58.21     15.87 o 
   0  -6  14        0.31        6.31      3.74 o 
   1  -6  14      556.29      543.34     20.39 o 
   2  -6  14       12.61       19.97      8.08 o 
   3  -6  14        0.81        7.73      6.18 o 
   4  -6  14       25.78       13.91      7.85 o 
  -6  -5  14        7.10        1.55      4.99 o 
  -5  -5  14      401.69      446.72     27.58 o 
  -4  -5  14        1.18       -6.18      6.18 o 
  -3  -5  14       41.82       34.23      9.51 o 
  -2  -5  14     1078.31     1124.70     39.29 o 
  -1  -5  14       11.23       17.69      4.52 o 
   0  -5  14       55.10       53.34      5.94 o 
   1  -5  14        7.58        1.93      3.03 o 
   2  -5  14      110.69      129.09     12.72 o 
   3  -5  14       75.06       70.47      7.76 o 
   4  -5  14      118.45      135.04     16.64 o 
  -7  -4  14      143.97      140.98     16.17 o 
  -6  -4  14      247.14      299.67     22.59 o 
  -5  -4  14        5.86       -0.83      5.94 o 
  -4  -4  14       12.14       22.59      7.85 o 
  -3  -4  14      170.80      165.05      8.04 o 
  -2  -4  14       21.67       39.31      4.79 o 
  -1  -4  14       35.49       45.11      8.56 o 
   0  -4  14       48.52       50.55      6.54 o 
   1  -4  14       27.36       32.33      7.61 o 
   2  -4  14       22.60       29.36      7.01 o 
   3  -4  14       48.95       51.23      9.03 o 
   4  -4  14        5.17       -0.82      7.49 o 
  -7  -3  14       88.96       88.44     13.55 o 
  -6  -3  14       84.83       93.19     12.96 o 
  -5  -3  14      150.28      160.59     22.94 o 
  -4  -3  14       29.17       40.77      9.87 o 
  -3  -3  14      838.48      881.14     32.69 o 
  -2  -3  14      513.39      503.88     18.52 o 
  -1  -3  14      330.67      338.44     13.68 o 
   0  -3  14       11.79       11.21      5.23 o 
   1  -3  14       20.16       26.03      6.78 o 
   2  -3  14      874.26      949.42     36.14 o 
   3  -3  14      117.83      147.76     14.74 o 
   4  -3  14       39.55       50.76      9.99 o 
  -8  -2  14      150.67      171.41     18.31 o 
  -7  -2  14        4.85       -0.24      7.49 o 
  -6  -2  14       90.05      120.30     14.74 o 
  -5  -2  14      101.23       91.65     12.84 o 
  -4  -2  14        0.16        1.90      2.14 o 
  -3  -2  14       21.49       33.15      4.48 o 
  -2  -2  14       21.29       25.28      4.43 o 
  -1  -2  14      462.32      499.86     17.08 o 
   0  -2  14       21.04       27.46      6.18 o 
   1  -2  14        3.46       18.19      6.66 o 
   2  -2  14       11.29       17.12      7.25 o 
   3  -2  14       18.20       19.26      6.54 o 
   4  -2  14      575.42      600.77     31.74 o 
  -8  -1  14        2.44       -3.68      5.59 o 
  -7  -1  14      123.78      140.15     15.93 o 
  -6  -1  14      184.21      161.90     16.29 o 
  -5  -1  14       59.68       74.59      6.04 o 
  -4  -1  14      161.73      164.03      8.88 o 
  -3  -1  14      203.26      201.03     10.27 o 
  -2  -1  14       19.62       24.01      4.28 o 
  -1  -1  14       75.38       82.02      9.39 o 
   0  -1  14        0.32        8.08      4.99 o 
   1  -1  14       25.51       21.04      6.30 o 
   2  -1  14      135.84      125.41     13.19 o 
   3  -1  14      257.79      282.56     21.28 o 
  -8   0  14       28.38       27.70      9.27 o 
  -7   0  14       16.66       21.16      7.49 o 
  -6   0  14       64.47       60.27     10.70 o 
  -5   0  14       77.43       79.68      6.55 o 
  -4   0  14      436.17      404.20     21.93 o 
  -3   0  14      175.85      188.56     16.58 o 
  -2   0  14      269.86      277.60     12.79 o 
  -1   0  14       29.36       39.35      7.37 o 
   0   0  14      993.08     1003.03     34.71 o 
   1   0  14      445.70      482.14     24.73 o 
   2   0  14       25.91       35.19      7.61 o 
   3   0  14       38.19       47.79      9.15 o 
  -9   1  14      102.38      124.22     16.29 o 
  -8   1  14        0.18        7.85      8.44 o 
  -7   1  14      334.37      347.46     24.49 o 
  -6   1  14       10.41       17.62      4.10 o 
  -5   1  14       26.11       25.58     10.28 o 
  -4   1  14        1.40        2.92      6.42 o 
  -3   1  14      195.30      198.82     21.58 o 
  -2   1  14      140.99      126.36     11.65 o 
  -1   1  14       34.86       38.63      7.37 o 
   0   1  14      252.46      272.57     18.07 o 
   1   1  14       37.69       41.96      8.32 o 
   2   1  14      177.50      169.99     15.93 o 
   3   1  14       26.76       24.01      7.49 o 
  -9   2  14        1.21        5.71      7.61 o 
  -8   2  14       53.10       43.86      9.99 o 
  -7   2  14      145.61      140.27     15.81 o 
  -6   2  14        2.71        5.97      3.05 o 
  -5   2  14       80.29       95.04      7.74 o 
  -4   2  14        0.20        3.65      3.07 o 
  -3   2  14       49.22       57.30      8.08 o 
  -2   2  14      194.52      199.35     14.98 o 
  -1   2  14       40.27       40.77      7.25 o 
   0   2  14      161.07      153.94     13.91 o 
   1   2  14      285.89      278.99     19.61 o 
   2   2  14       25.38       27.82      7.61 o 
  -9   3  14        3.28        3.45      6.78 o 
  -8   3  14        0.20        9.39      6.78 o 
  -7   3  14      124.35      129.90      9.31 o 
  -6   3  14        9.29       14.52      6.18 o 
  -5   3  14      210.26      231.32     15.57 o 
  -4   3  14        0.46       -0.36      3.92 o 
  -3   3  14      308.87      298.84     18.19 o 
  -2   3  14        1.63        7.01      4.75 o 
  -1   3  14        8.36        6.18      4.99 o 
   0   3  14      287.99      285.65     19.49 o 
   1   3  14        0.43        1.19      4.64 o 
   2   3  14        4.37       21.28      7.49 o 
  -8   4  14      228.16      223.12     20.09 o 
  -7   4  14       35.84       30.79      6.78 o 
  -6   4  14      140.75      152.04     13.31 o 
  -5   4  14      107.40      112.81     11.53 o 
  -4   4  14      182.08      173.55     14.38 o 
  -3   4  14      239.30      270.55     18.07 o 
  -2   4  14       45.76       35.66      7.61 o 
  -1   4  14       14.16       22.35      6.89 o 
   0   4  14       18.07       19.49      6.66 o 
   1   4  14       69.39       82.62     12.01 o 
  -7   5  14        0.39       -1.78      4.52 o 
  -6   5  14       16.58       11.05      4.99 o 
  -5   5  14       83.64       73.94     10.70 o 
  -4   5  14       69.48       71.80      9.87 o 
  -3   5  14      361.90      344.61     21.28 o 
  -2   5  14       22.00       19.97      6.18 o 
  -1   5  14      250.97      258.66     19.49 o 
   0   5  14       87.40       69.54     10.82 o 
   1   5  14       15.81        9.39      5.94 o 
  -8   6  14        2.90       15.33      6.30 o 
  -7   6  14       31.84       37.68      8.20 o 
  -6   6  14      193.01      174.03     15.22 o 
  -5   6  14        7.33       10.10      6.06 o 
  -4   6  14      215.96      210.88     16.88 o 
  -3   6  14        0.02        7.96      5.71 o 
  -2   6  14       14.31       13.55      5.94 o 
  -1   6  14      117.85      112.93     13.55 o 
   0   6  14      218.42      231.08     19.61 o 
  -8   7  14        0.04        4.64      6.06 o 
  -7   7  14      218.63      213.49     17.83 o 
  -6   7  14       71.41       58.84     10.10 o 
  -5   7  14       22.27        8.80      5.71 o 
  -4   7  14       17.53       21.75      6.66 o 
  -3   7  14        2.69        1.43      4.64 o 
  -2   7  14       54.41       51.35     10.34 o 
  -1   7  14       19.69       20.68      6.89 o 
  -7   8  14       40.77       40.30      9.75 o 
  -6   8  14       16.62       22.94      6.78 o 
  -5   8  14        8.42        4.28      5.59 o 
  -4   8  14        0.19       -5.23      6.30 o 
  -3   8  14        2.76        8.08      6.42 o 
   0 -12  15        1.66        2.62      7.13 o 
   1 -12  15       46.37       49.21     10.22 o 
  -1 -11  15       96.99      113.40     14.26 o 
   0 -11  15      243.79      246.66     20.68 o 
   1 -11  15       11.20       12.12      8.92 o 
  -2 -10  15       94.03      116.02     14.74 o 
  -1 -10  15        1.28        4.64      6.30 o 
   0 -10  15      235.38      260.21     21.16 o 
   1 -10  15      344.06      401.07     25.56 o 
   2 -10  15      729.53      846.72     36.73 o 
   3 -10  15        0.24       -1.19      6.18 o 
  -3  -9  15       45.19       59.32     11.53 o 
  -2  -9  15       55.56       64.31     11.53 o 
  -1  -9  15       28.80       36.37      9.99 o 
   0  -9  15       76.95       90.10     13.08 o 
   1  -9  15       43.42       36.73      8.80 o 
   2  -9  15      332.05      331.69     30.43 o 
   3  -9  15      221.43      198.28     18.66 o 
  -4  -8  15      105.42      150.37     17.36 o 
  -3  -8  15      209.27      216.70     19.14 o 
  -2  -8  15      126.73      134.68     14.74 o 
  -1  -8  15      224.68      213.14     18.78 o 
   0  -8  15       17.43       23.18      8.80 o 
   1  -8  15       35.87       30.17     10.52 o 
   2  -8  15       48.59       30.24      5.62 o 
   3  -8  15      171.82      170.82     17.59 o 
  -4  -7  15        4.05        1.31      7.96 o 
  -3  -7  15      142.94      127.43     15.33 o 
  -2  -7  15       18.82       31.62      9.15 o 
  -1  -7  15       15.90       25.56      8.56 o 
   0  -7  15      135.43      127.36     12.48 o 
   1  -7  15        4.54        7.77      4.45 o 
   2  -7  15        1.94       -5.47      5.71 o 
   3  -7  15        0.59       -1.66      6.06 o 
  -5  -6  15        4.66        5.47      6.54 o 
  -4  -6  15      408.25      469.30     28.05 o 
  -3  -6  15        0.60       16.05      7.85 o 
  -2  -6  15      218.81      230.25     19.73 o 
  -1  -6  15      659.95      688.38     33.52 o 
   0  -6  15        9.45       12.60      6.54 o 
   1  -6  15      107.73      121.67      9.51 o 
   2  -6  15       23.86       28.05      7.49 o 
   3  -6  15       58.63       65.26     11.05 o 
  -5  -5  15        1.11        4.52      5.94 o 
  -4  -5  15      100.63      126.60     15.10 o 
  -3  -5  15        6.33        5.23      5.35 o 
  -2  -5  15      306.74      294.34     12.05 o 
  -1  -5  15      130.06      110.85      8.22 o 
   0  -5  15       27.33       25.63      5.00 o 
   1  -5  15       20.24       31.86      7.25 o 
   2  -5  15       16.73       22.35      7.25 o 
   3  -5  15       97.87       89.70     22.17 o 
  -6  -4  15      102.13      104.84     14.86 o 
  -5  -4  15      322.18      376.23     25.44 o 
  -4  -4  15      164.27      161.07     16.29 o 
  -3  -4  15       12.27       20.21      6.89 o 
  -2  -4  15       24.13       23.53      4.43 o 
  -1  -4  15       11.99        8.75      3.39 o 
   0  -4  15        0.82        7.75      5.11 o 
   1  -4  15      355.43      378.60     21.63 o 
   2  -4  15        5.02       19.14      7.25 o 
   3  -4  15        0.04        2.38      4.75 o 
  -6  -3  15        0.01        0.83      6.18 o 
  -5  -3  15      565.77      597.80     32.21 o 
  -4  -3  15       26.76       21.99      7.25 o 
  -3  -3  15        8.31        9.20      3.03 o 
  -2  -3  15       54.91       46.78      5.80 o 
  -1  -3  15        9.16        5.60      4.70 o 
   0  -3  15      194.13      222.41     15.69 o 
   1  -3  15       17.67       28.65      7.25 o 
   2  -3  15        4.90        5.94      6.30 o 
   3  -3  15      194.73      220.98     18.42 o 
  -7  -2  15       68.85       62.64     11.41 o 
  -6  -2  15       26.98       31.03      9.39 o 
  -5  -2  15      164.27      172.84     17.95 o 
  -4  -2  15       21.89       14.62      7.49 o 
  -3  -2  15      104.45      105.27      7.85 o 
  -2  -2  15      206.89      204.40     10.89 o 
  -1  -2  15      156.65      182.20     19.67 o 
   0  -2  15       14.31       38.75      8.08 o 
   1  -2  15      265.44      280.65     19.49 o 
   2  -2  15      251.76      247.73     19.49 o 
   3  -2  15       65.40       73.11     11.29 o 
  -7  -1  15       71.43       94.03     14.62 o 
  -6  -1  15       10.03       23.06      8.32 o 
  -5  -1  15      108.83      111.03     15.33 o 
  -4  -1  15        6.43       12.23      3.41 o 
  -3  -1  15       22.11       17.88      5.82 o 
  -2  -1  15       18.47       20.85      4.48 o 
  -1  -1  15      477.99      443.39     21.63 o 
   0  -1  15      214.41      215.27     16.17 o 
   1  -1  15      112.89      116.49     12.96 o 
   2  -1  15        3.14       -2.02      5.35 o 
   3  -1  15      181.18      230.73     20.33 o 
  -7   0  15       18.29        7.13      6.66 o 
  -6   0  15      473.74      483.33     29.60 o 
  -5   0  15       15.65       17.27      4.20 o 
  -4   0  15      294.13      309.67     15.72 o 
  -3   0  15      214.60      212.48     11.54 o 
  -2   0  15       87.22       89.51     10.10 o 
  -1   0  15        1.89        0.12      3.68 o 
   0   0  15       76.37       87.49     10.82 o 
   1   0  15      183.53      211.35     17.24 o 
   2   0  15        0.06        6.42      5.47 o 
  -8   1  15        4.09       12.60      8.20 o 
  -7   1  15       29.01       33.40      9.87 o 
  -6   1  15       70.08       70.97     12.01 o 
  -5   1  15       65.55       78.83      7.27 o 
  -4   1  15       83.04      112.37     17.24 o 
  -3   1  15      623.19      628.35     25.91 o 
  -2   1  15      710.66      702.76     28.53 o 
  -1   1  15       62.36       77.03      9.99 o 
   0   1  15       65.86       64.78      9.51 o 
   1   1  15        6.83       17.36      7.37 o 
   2   1  15        0.00        3.09      6.18 o 
  -8   2  15        7.17        7.61      8.44 o 
  -7   2  15        7.23        8.56      7.13 o 
  -6   2  15      210.16      232.89     12.21 o 
  -5   2  15       10.67        9.35      3.67 o 
  -4   2  15        4.62       -3.33      5.71 o 
  -3   2  15       31.59       35.19      7.13 o 
  -2   2  15      118.15      126.72     12.72 o 
  -1   2  15       62.40       71.56     10.34 o 
   0   2  15      109.03      111.26     12.84 o 
   1   2  15       24.30       35.19      8.56 o 
  -8   3  15       19.01       13.79      8.80 o 
  -7   3  15       33.95       33.64     11.17 o 
  -6   3  15       72.76       80.10      7.90 o 
  -5   3  15      417.40      395.96     21.04 o 
  -4   3  15      173.28      172.96     14.38 o 
  -3   3  15       24.27       23.30      6.42 o 
  -2   3  15      156.92      162.73     14.50 o 
  -1   3  15      216.50      201.84     16.88 o 
   0   3  15      187.81      211.59     17.83 o 
   1   3  15        2.66        4.28      6.06 o 
  -6   4  15       10.38        7.25      5.47 o 
  -5   4  15       81.57      105.08     11.65 o 
  -4   4  15        0.42        3.21      4.75 o 
  -3   4  15       10.71       23.54      7.61 o 
  -2   4  15       20.84       23.18      6.89 o 
  -1   4  15      180.40      190.07     16.88 o 
   0   4  15        7.91        9.99      5.59 o 
  -7   5  15       14.55        6.06      5.23 o 
  -6   5  15       73.39       77.27     10.70 o 
  -5   5  15      225.39      217.77     17.36 o 
  -4   5  15        6.84        6.89      4.87 o 
  -3   5  15        0.49        8.32      5.71 o 
  -2   5  15        6.47       12.24      6.78 o 
  -1   5  15       31.62       26.51      7.96 o 
  -7   6  15       75.69       89.27     11.77 o 
  -6   6  15       56.97       48.74      8.92 o 
  -5   6  15       16.81       11.29      6.06 o 
  -4   6  15      173.20      174.62     16.40 o 
  -3   6  15        0.20       -1.55      5.23 o 
  -2   6  15        0.01       -3.68      6.78 o 
  -7   7  15        0.01       10.10      6.42 o 
  -6   7  15        0.03        7.01      5.11 o 
  -5   7  15        1.92       -3.57      5.94 o 
  -4   7  15        5.26       10.46      6.66 o 
  -3   7  15       27.86       32.33      7.96 o 
   1 -11  16        6.46        8.08      7.37 o 
  -1 -10  16      434.22      524.22     30.67 o 
   0 -10  16       27.84       41.72     10.46 o 
   1 -10  16        1.37        1.43      5.94 o 
   2 -10  16       30.19       25.08      8.80 o 
  -2  -9  16      109.22      142.41     17.47 o 
  -1  -9  16        6.82        9.63      6.89 o 
   0  -9  16        8.71       10.46      7.01 o 
   1  -9  16       75.02       65.97     11.77 o 
   3  -9  16       13.36       18.42      8.44 o 
  -2  -8  16       69.42       55.16     11.05 o 
  -1  -8  16        0.05       -1.31      6.78 o 
   0  -8  16       48.52       31.14      8.56 o 
   1  -8  16       35.82       40.65     10.34 o 
   2  -8  16        0.04       -5.11      5.11 o 
   3  -8  16       81.17       30.19     10.22 o 
  -3  -7  16       31.40       43.15     10.10 o 
  -2  -7  16       66.23       67.16     12.01 o 
  -1  -7  16       89.11      116.97     14.86 o 
   0  -7  16      318.25      350.43     24.84 o 
   1  -7  16      221.98      231.86     30.13 o 
   2  -7  16       24.81       34.23      8.56 o 
   3  -7  16        0.71       -3.80      7.25 o 
  -4  -6  16        1.18       16.64      9.51 o 
  -3  -6  16       65.81       96.52     13.08 o 
  -2  -6  16       16.93       12.36      7.85 o 
  -1  -6  16       34.41       62.17     12.48 o 
   0  -6  16      128.26      142.49     10.27 o 
   1  -6  16      189.10      219.32     17.95 o 
   2  -6  16      155.41      124.10     15.33 o 
   3  -6  16        1.19       -8.44      8.44 o 
  -4  -5  16       28.95       39.23     10.22 o 
  -3  -5  16       24.59       33.40     10.22 o 
  -2  -5  16       12.91       15.33      7.96 o 
  -1  -5  16       30.36       31.39      8.08 o 
   0  -5  16       13.44       11.70      4.26 o 
   1  -5  16      622.63      707.99     31.14 o 
   2  -5  16      413.43      458.13     26.15 o 
   3  -5  16       36.87       41.21     10.70 o 
  -5  -4  16       49.46       57.30     12.01 o 
  -4  -4  16      223.99      227.76     20.80 o 
  -3  -4  16        0.01       -2.26      5.82 o 
  -2  -4  16       11.08       10.68      6.06 o 
  -1  -4  16      339.30      358.93     15.31 o 
   0  -4  16        0.41       -4.64      4.64 o 
   1  -4  16      194.39      181.04     15.81 o 
   2  -4  16       52.11       53.37      9.99 o 
  -5  -3  16      141.92      143.24     17.12 o 
  -4  -3  16        6.22       24.96      9.75 o 
  -3  -3  16       25.30       37.92     10.10 o 
  -2  -3  16      342.41      335.04     14.41 o 
  -1  -3  16      110.52      117.55      9.14 o 
   0  -3  16       20.08       18.31      6.18 o 
   1  -3  16       69.91       74.06     11.05 o 
   2  -3  16       61.43       73.34     11.05 o 
  -6  -2  16        5.00        1.43      6.78 o 
  -5  -2  16        9.38       19.97      9.03 o 
  -4  -2  16      143.99      146.69     17.36 o 
  -3  -2  16      430.26      460.31     16.43 o 
  -2  -2  16       38.24       34.97      5.76 o 
  -1  -2  16      128.85      142.29     13.31 o 
   0  -2  16       94.19       91.89     10.94 o 
   1  -2  16        0.10        6.89      5.82 o 
   2  -2  16        0.11       -1.55      5.59 o 
  -6  -1  16      186.10      209.69     20.80 o 
  -5  -1  16      128.21      144.55     16.88 o 
  -4  -1  16        8.87       12.84      7.73 o 
  -3  -1  16       24.03       32.01      5.41 o 
  -2  -1  16      403.72      411.29     20.92 o 
  -1  -1  16       47.89       40.65      7.25 o 
   0  -1  16      186.51      210.88     16.64 o 
   1  -1  16       16.31       17.24      6.54 o 
   2  -1  16       48.28       48.62     10.10 o 
  -6   0  16      256.42      279.11     23.42 o 
  -5   0  16        4.16        5.23      6.78 o 
  -4   0  16       76.48       67.11      7.00 o 
  -3   0  16      354.71      320.89     20.51 o 
  -2   0  16      183.35      178.54     14.15 o 
  -1   0  16       64.43       68.83      9.75 o 
   0   0  16        1.76        3.45      4.52 o 
   1   0  16       64.60       90.70     12.48 o 
  -7   1  16        0.55        3.68      9.39 o 
  -6   1  16      168.42      220.03     20.80 o 
  -5   1  16      239.79      255.69     21.99 o 
  -4   1  16       10.74       13.68      4.55 o 
  -3   1  16       22.17       31.03      7.01 o 
  -2   1  16       75.69       83.57     10.70 o 
  -1   1  16       72.32       70.49      9.87 o 
   0   1  16      229.71      254.03     19.26 o 
   1   1  16      365.48      424.25     26.03 o 
  -7   2  16        0.04        4.64      9.03 o 
  -6   2  16      273.83      315.25     24.73 o 
  -5   2  16        1.87        0.48      3.80 o 
  -4   2  16       80.74       68.95      9.39 o 
  -3   2  16      666.15      624.43     27.93 o 
  -2   2  16       16.97       14.38      6.30 o 
  -1   2  16       13.40        7.85      5.23 o 
   0   2  16       61.78       91.41     12.24 o 
  -7   3  16       59.17       59.79     12.72 o 
  -5   3  16       34.54       45.65      8.68 o 
  -4   3  16       13.23       22.47      7.37 o 
  -3   3  16       28.43       28.17      7.61 o 
  -2   3  16      232.31      231.08     17.71 o 
  -1   3  16       69.53       62.64     10.34 o 
   0   3  16        3.89        5.11      5.71 o 
  -6   4  16       20.78        6.30      4.99 o 
  -5   4  16        8.34        7.96      5.11 o 
  -4   4  16        3.71        1.43      4.87 o 
  -3   4  16        0.27        4.64      5.23 o 
  -2   4  16       13.70       20.21      6.18 o 
  -1   4  16      110.92      118.28     14.38 o 
  -6   5  16       20.09       29.12      7.96 o 
  -5   5  16       25.12       29.24      7.49 o 
  -4   5  16        0.98       -4.99      4.99 o 
  -3   5  16        4.16        5.82      6.06 o 
  -2   5  16       42.90       41.37      9.15 o 
  -6   6  16       34.45       44.22      9.15 o 
  -5   6  16       17.28        6.78      5.59 o 
  -4   6  16        1.79       14.62      6.66 o 
  -3   6  16      261.88      299.55     21.75 o 
   1  -9  17        5.78       14.74      8.20 o 
   0  -8  17        7.68       18.42      9.27 o 
   1  -8  17       12.52       15.81      8.92 o 
  -1  -7  17       10.41       21.04     10.46 o 
   0  -7  17       29.63       36.61     10.22 o 
   2  -7  17       27.90       31.62      8.80 o 
  -2  -6  17      128.92      165.82     18.42 o 
  -1  -6  17        4.28       21.99      7.96 o 
   0  -6  17      134.31      156.91     17.59 o 
   1  -6  17       13.15        6.18      5.47 o 
   2  -6  17       10.23       24.01      8.80 o 
  -3  -5  17      226.10      205.29     20.09 o 
  -2  -5  17        0.57       10.58      6.66 o 
  -1  -5  17      155.07      172.84     18.31 o 
   0  -5  17        8.99       13.91      6.42 o 
   1  -5  17       19.78       35.90      9.03 o 
   2  -5  17      357.74      378.96     25.08 o 
  -3  -4  17      137.18      172.36     18.78 o 
  -2  -4  17       26.20       28.41      8.92 o 
  -1  -4  17      174.92      186.51     11.76 o 
   0  -4  17        0.46        4.64      5.47 o 
   1  -4  17       14.20       12.48      6.42 o 
   2  -4  17       14.71        9.63      6.78 o 
  -4  -3  17      281.43      289.45     24.37 o 
  -3  -3  17       45.90       63.83     12.12 o 
  -2  -3  17        4.77        8.27      7.49 o 
  -1  -3  17       76.63       92.24     11.17 o 
   0  -3  17       20.61       30.55      7.96 o 
   1  -3  17      130.14      142.05     15.45 o 
  -4  -2  17       28.78       28.77      9.39 o 
  -3  -2  17      122.96      127.90     16.40 o 
  -2  -2  17       11.88        4.44      3.85 o 
  -1  -2  17        3.06       15.33      6.06 o 
   0  -2  17      167.58      168.08     15.69 o 
   1  -2  17      694.01      822.23     36.14 o 
  -4  -1  17       53.87       72.87     13.19 o 
  -3  -1  17        7.62       15.35      6.66 o 
  -2  -1  17      149.73      156.08     13.67 o 
  -1  -1  17       23.40       19.85      6.30 o 
   0  -1  17      123.18      133.37     14.26 o 
   1  -1  17        6.61        2.97      5.35 o 
  -4   0  17       17.66       14.15      9.03 o 
  -3   0  17        0.96        6.66      4.64 o 
  -2   0  17       15.73        9.39      5.82 o 
  -1   0  17       14.41       21.16      7.37 o 
   0   0  17      131.68      120.89     13.55 o 
  -4   1  17       72.96       76.31      9.75 o 
  -3   1  17       44.90       36.73      7.85 o 
  -2   1  17      296.77      296.94     19.85 o 
  -1   1  17      142.02      182.35     16.40 o 
   0   1  17       92.53      103.77     13.43 o 
  -4   2  17      170.27      164.04     14.62 o 
  -3   2  17       61.66       71.44     10.58 o 
  -2   2  17       44.21       26.63      7.73 o 
  -1   2  17       93.29      108.05     13.08 o 
  -5   3  17       62.75       52.78      9.15 o 
  -4   3  17       44.59       38.28      8.56 o 
  -3   3  17       76.23       86.89     11.65 o 
  -2   3  17       15.36       12.60      5.82 o 
  -1   3  17      191.60      211.95     19.26 o 
  -5   4  17      193.87      164.52     15.57 o 
  -4   4  17      113.51      127.43     13.91 o 
  -3   4  17        6.70        2.73      5.35 o 
  -2   4  17        1.95        7.25      6.06 o 
  -5   5  17       49.98       59.44      9.75 o 
  -4   5  17      161.91      136.58     15.22 o 
   1  -5  18       15.12       27.70      7.85 o 
   0  -4  18      110.13      128.86     14.03 o 
   1  -4  18        0.01       -4.64      5.71 o 
  -1  -3  18       42.97       57.89     10.10 o 
   0  -3  18       16.45       16.76      7.37 o 
   1  -3  18        0.70       -6.66      6.66 o 
  -1  -2  18      188.53      194.23     16.64 o 
   0  -2  18        3.88        7.49      6.54 o 
  -2  -1  18       41.54       36.49      7.37 o 
  -1  -1  18       31.59       48.86      9.75 o 
   0  -1  18       10.93        4.40      5.59 o 
  -2   0  18       12.98        6.66      4.99 o 
  -1   0  18       24.03       19.85      6.89 o 
  -3   1  18        4.39        4.87      5.59 o 
  -2   1  18       14.47       34.83      8.20 o 
  -1   1  18       37.52       60.03     11.05 o 
  -3   2  18        5.12       -6.18      6.30 o 
  -2   2  18        4.38        7.13      5.35 o 
  -4   3  18      172.16      107.34     12.72 o 
  -3   3  18        6.78       11.53      5.94 o 
  -4   4  18       23.97       25.79      7.96 o 
                                                 
